# Supplementary material for: Novel determinants of NOTCH1 trafficking and signaling in breast epithelial cells
Source: Life Sci Alliance. 2024 Dec 11;8(3):e202403122. doi: 10.26508/lsa.202403122 (PMC11633778; doi:10.26508/lsa.202403122)
Supplement: Supplementary file 1 [file LSA-2024-03122_Supplemental_Data_1.xlsx]

## Sheet: List of library plates
Plate ID	Type	Main Classes
HUSIGENSUB001	Druggable subset	GPCRs
HUSIGENSUB002	Druggable subset	GPCRs/Kinases
HUSIGENSUB003	Druggable subset	Kinases
HUSIGENSUB004	Druggable subset	Kinases
HUSIGENSUB005	Druggable subset	Kinases/Phosphatases
HUSIGENSUB006	Druggable subset	Peptidases (USPs, Serpins, ADAMs, caspases, proteasome)
HUSIGENSUB007	Druggable subset	Peptidases (MMPs, USPs)/Ion Channels (K+ channels, Cl-, GABA)
HUSIGENSUB008	Druggable subset	Ion channels (Na+, K+, Glutamate)/HECTs/E2s)
HUSIGENSUB009	Druggable subset	Fbox proteins/E3 RING ligases
HUSIGENSUB010	Druggable subset	E3 RING ligases/TRIMs

## Sheet: HUSIGENSUB001 gene list
Genre	Library	Subset	Stock_Plate_Barcode	Plate_ID	Well_ID	Gene_Symbol	Gene_ID
HU	SIGEN	SUB	HUSIGENSUB01	Plate 1	B03	VIPR1	7433
HU	SIGEN	SUB	HUSIGENSUB01	Plate 1	B04	HTR1E	3354
HU	SIGEN	SUB	HUSIGENSUB01	Plate 1	B05	CHRM1	1128
HU	SIGEN	SUB	HUSIGENSUB01	Plate 1	B06	GPR111	222611
HU	SIGEN	SUB	HUSIGENSUB01	Plate 1	B07	CNR1	1268
HU	SIGEN	SUB	HUSIGENSUB01	Plate 1	B08	VN1R5	317705
HU	SIGEN	SUB	HUSIGENSUB01	Plate 1	B09	AVPR1B	553
HU	SIGEN	SUB	HUSIGENSUB01	Plate 1	B10	RGR	5995
HU	SIGEN	SUB	HUSIGENSUB01	Plate 1	B11	XCR1	2829
HU	SIGEN	SUB	HUSIGENSUB01	Plate 1	B12	GPR41	2865
HU	SIGEN	SUB	HUSIGENSUB01	Plate 1	B13	DRD5	1816
HU	SIGEN	SUB	HUSIGENSUB01	Plate 1	B14	CELSR3	1951
HU	SIGEN	SUB	HUSIGENSUB01	Plate 1	B15	TAAR6	319100
HU	SIGEN	SUB	HUSIGENSUB01	Plate 1	B16	P2RY12	64805
HU	SIGEN	SUB	HUSIGENSUB01	Plate 1	B17	LEPR	3953
HU	SIGEN	SUB	HUSIGENSUB01	Plate 1	B18	DRD3	1814
HU	SIGEN	SUB	HUSIGENSUB01	Plate 1	B19	CCR8	1237
HU	SIGEN	SUB	HUSIGENSUB01	Plate 1	B20	FZD4	8322
HU	SIGEN	SUB	HUSIGENSUB01	Plate 1	B21	GPR155	151556
HU	SIGEN	SUB	HUSIGENSUB01	Plate 1	B22	CCRL2	9034
HU	SIGEN	SUB	HUSIGENSUB01	Plate 1	C03	GPR120	338557
HU	SIGEN	SUB	HUSIGENSUB01	Plate 1	C04	GPR34	2857
HU	SIGEN	SUB	HUSIGENSUB01	Plate 1	C05	FZD7	8324
HU	SIGEN	SUB	HUSIGENSUB01	Plate 1	C06	TACR3	6870
HU	SIGEN	SUB	HUSIGENSUB01	Plate 1	C07	GPR157	80045
HU	SIGEN	SUB	HUSIGENSUB01	Plate 1	C08	EDG4	9170
HU	SIGEN	SUB	HUSIGENSUB01	Plate 1	C09	CRY1	1407
HU	SIGEN	SUB	HUSIGENSUB01	Plate 1	C10	GPR63	81491
HU	SIGEN	SUB	HUSIGENSUB01	Plate 1	C11	HTR5A	3361
HU	SIGEN	SUB	HUSIGENSUB01	Plate 1	C12	LPHN2	23266
HU	SIGEN	SUB	HUSIGENSUB01	Plate 1	C13	GPR19	2842
HU	SIGEN	SUB	HUSIGENSUB01	Plate 1	C14	VIPR2	7434
HU	SIGEN	SUB	HUSIGENSUB01	Plate 1	C15	P2RY13	53829
HU	SIGEN	SUB	HUSIGENSUB01	Plate 1	C16	GALR1	2587
HU	SIGEN	SUB	HUSIGENSUB01	Plate 1	C17	FKSG83	83954
HU	SIGEN	SUB	HUSIGENSUB01	Plate 1	C18	GRM5	2915
HU	SIGEN	SUB	HUSIGENSUB01	Plate 1	C19	GHSR	2693
HU	SIGEN	SUB	HUSIGENSUB01	Plate 1	C20	PTHR1	5745
HU	SIGEN	SUB	HUSIGENSUB01	Plate 1	C21	HTR1D	3352
HU	SIGEN	SUB	HUSIGENSUB01	Plate 1	C22	GPR26	2849
HU	SIGEN	SUB	HUSIGENSUB01	Plate 1	D03	GPR8	2832
HU	SIGEN	SUB	HUSIGENSUB01	Plate 1	D04	CXCR4	7852
HU	SIGEN	SUB	HUSIGENSUB01	Plate 1	D05	SSTR1	6751
HU	SIGEN	SUB	HUSIGENSUB01	Plate 1	D06	GPR30	2852
HU	SIGEN	SUB	HUSIGENSUB01	Plate 1	D07	LPHN3	23284
HU	SIGEN	SUB	HUSIGENSUB01	Plate 1	D08	GRM4	2914
HU	SIGEN	SUB	HUSIGENSUB01	Plate 1	D09	OPN1LW	5956
HU	SIGEN	SUB	HUSIGENSUB01	Plate 1	D10	CXADR	1525
HU	SIGEN	SUB	HUSIGENSUB01	Plate 1	D11	PTGER3	5733
HU	SIGEN	SUB	HUSIGENSUB01	Plate 1	D12	LPHN1	22859
HU	SIGEN	SUB	HUSIGENSUB01	Plate 1	D13	P2RY4	5030
HU	SIGEN	SUB	HUSIGENSUB01	Plate 1	D14	GPR162	27239
HU	SIGEN	SUB	HUSIGENSUB01	Plate 1	D15	LGR7	59350
HU	SIGEN	SUB	HUSIGENSUB01	Plate 1	D16	FPRL2	2359
HU	SIGEN	SUB	HUSIGENSUB01	Plate 1	D17	CCKAR	886
HU	SIGEN	SUB	HUSIGENSUB01	Plate 1	D18	CRHR1	1394
HU	SIGEN	SUB	HUSIGENSUB01	Plate 1	D19	GPR51	9568
HU	SIGEN	SUB	HUSIGENSUB01	Plate 1	D20	GALR2	8811
HU	SIGEN	SUB	HUSIGENSUB01	Plate 1	D21	BAI2	576
HU	SIGEN	SUB	HUSIGENSUB01	Plate 1	D22	CASR	846
HU	SIGEN	SUB	HUSIGENSUB01	Plate 1	E03	ADORA3	140
HU	SIGEN	SUB	HUSIGENSUB01	Plate 1	E04	GPR97	222487
HU	SIGEN	SUB	HUSIGENSUB01	Plate 1	E05	TACR1	6869
HU	SIGEN	SUB	HUSIGENSUB01	Plate 1	E06	GPR7	2831
HU	SIGEN	SUB	HUSIGENSUB01	Plate 1	E07	GPR114	221188
HU	SIGEN	SUB	HUSIGENSUB01	Plate 1	E08	PTGER4	5734
HU	SIGEN	SUB	HUSIGENSUB01	Plate 1	E09	MC2R	4158
HU	SIGEN	SUB	HUSIGENSUB01	Plate 1	E10	SORCS2	57537
HU	SIGEN	SUB	HUSIGENSUB01	Plate 1	E11	GPR160	26996
HU	SIGEN	SUB	HUSIGENSUB01	Plate 1	E12	CHRM2	1129
HU	SIGEN	SUB	HUSIGENSUB01	Plate 1	E13	GPR81	27198
HU	SIGEN	SUB	HUSIGENSUB01	Plate 1	E14	OPRD1	4985
HU	SIGEN	SUB	HUSIGENSUB01	Plate 1	E15	GPR12	2835
HU	SIGEN	SUB	HUSIGENSUB01	Plate 1	E16	HTR1F	3355
HU	SIGEN	SUB	HUSIGENSUB01	Plate 1	E17	NMUR1	10316
HU	SIGEN	SUB	HUSIGENSUB01	Plate 1	E18	NPR1	4881
HU	SIGEN	SUB	HUSIGENSUB01	Plate 1	E19	SORCS1	114815
HU	SIGEN	SUB	HUSIGENSUB01	Plate 1	E20	GPR112	139378
HU	SIGEN	SUB	HUSIGENSUB01	Plate 1	E21	ADORA2B	136
HU	SIGEN	SUB	HUSIGENSUB01	Plate 1	E22	OPRL1	4987
HU	SIGEN	SUB	HUSIGENSUB01	Plate 1	F03	HRH2	3274
HU	SIGEN	SUB	HUSIGENSUB01	Plate 1	F04	EMR2	30817
HU	SIGEN	SUB	HUSIGENSUB01	Plate 1	F05	TRHR	7201
HU	SIGEN	SUB	HUSIGENSUB01	Plate 1	F06	AVPR2	554
HU	SIGEN	SUB	HUSIGENSUB01	Plate 1	F07	MAS1L	116511
HU	SIGEN	SUB	HUSIGENSUB01	Plate 1	F08	GCGR	2642
HU	SIGEN	SUB	HUSIGENSUB01	Plate 1	F09	GPR148	344561
HU	SIGEN	SUB	HUSIGENSUB01	Plate 1	F10	CCR6	1235
HU	SIGEN	SUB	HUSIGENSUB01	Plate 1	F11	GPR73L1	128674
HU	SIGEN	SUB	HUSIGENSUB01	Plate 1	F12	CRHR2	1395
HU	SIGEN	SUB	HUSIGENSUB01	Plate 1	F13	HRH4	59340
HU	SIGEN	SUB	HUSIGENSUB01	Plate 1	F14	LGR6	59352
HU	SIGEN	SUB	HUSIGENSUB01	Plate 1	F15	DRD2	1813
HU	SIGEN	SUB	HUSIGENSUB01	Plate 1	F16	GPR101	83550
HU	SIGEN	SUB	HUSIGENSUB01	Plate 1	F17	HTR2C	3358
HU	SIGEN	SUB	HUSIGENSUB01	Plate 1	F18	GPR1	2825
HU	SIGEN	SUB	HUSIGENSUB01	Plate 1	F19	GPR73	10887
HU	SIGEN	SUB	HUSIGENSUB01	Plate 1	F20	FZD10	11211
HU	SIGEN	SUB	HUSIGENSUB01	Plate 1	F21	GPR154	387129
HU	SIGEN	SUB	HUSIGENSUB01	Plate 1	F22	DRD1	1812
HU	SIGEN	SUB	HUSIGENSUB01	Plate 1	G03	CCR2	1231
HU	SIGEN	SUB	HUSIGENSUB01	Plate 1	G04	GPR171	29909
HU	SIGEN	SUB	HUSIGENSUB01	Plate 1	G05	HCRTR2	3062
HU	SIGEN	SUB	HUSIGENSUB01	Plate 1	G06	GPR39	2863
HU	SIGEN	SUB	HUSIGENSUB01	Plate 1	G07	P2RY1	5028
HU	SIGEN	SUB	HUSIGENSUB01	Plate 1	G08	RAI3	9052
HU	SIGEN	SUB	HUSIGENSUB01	Plate 1	G09	GRK1	6011
HU	SIGEN	SUB	HUSIGENSUB01	Plate 1	G10	GPR124	25960
HU	SIGEN	SUB	HUSIGENSUB01	Plate 1	G11	GPR48	55366
HU	SIGEN	SUB	HUSIGENSUB01	Plate 1	G12	GPR161	23432
HU	SIGEN	SUB	HUSIGENSUB01	Plate 1	G13	HTR7	3363
HU	SIGEN	SUB	HUSIGENSUB01	Plate 1	G14	SSTR4	6754
HU	SIGEN	SUB	HUSIGENSUB01	Plate 1	G15	NPY1R	4886
HU	SIGEN	SUB	HUSIGENSUB01	Plate 1	G16	SUCNR1	56670
HU	SIGEN	SUB	HUSIGENSUB01	Plate 1	G17	RHO	6010
HU	SIGEN	SUB	HUSIGENSUB01	Plate 1	G18	HTR2B	3357
HU	SIGEN	SUB	HUSIGENSUB01	Plate 1	G19	CCR1	1230
HU	SIGEN	SUB	HUSIGENSUB01	Plate 1	G20	P2RY10	27334
HU	SIGEN	SUB	HUSIGENSUB01	Plate 1	G21	HCRTR1	3061
HU	SIGEN	SUB	HUSIGENSUB01	Plate 1	G22	GRPR	2925
HU	SIGEN	SUB	HUSIGENSUB01	Plate 1	H03	TBXA2R	6915
HU	SIGEN	SUB	HUSIGENSUB01	Plate 1	H04	CCR5	1234
HU	SIGEN	SUB	HUSIGENSUB01	Plate 1	H05	NMUR2	56923
HU	SIGEN	SUB	HUSIGENSUB01	Plate 1	H06	GPR52	9293
HU	SIGEN	SUB	HUSIGENSUB01	Plate 1	H07	MRGPRX1	259249
HU	SIGEN	SUB	HUSIGENSUB01	Plate 1	H08	CALCRL	10203
HU	SIGEN	SUB	HUSIGENSUB01	Plate 1	H09	CYSLTR2	57105
HU	SIGEN	SUB	HUSIGENSUB01	Plate 1	H10	GPR147	64106
HU	SIGEN	SUB	HUSIGENSUB01	Plate 1	H11	GPR158	57512
HU	SIGEN	SUB	HUSIGENSUB01	Plate 1	H12	F2RL1	2150
HU	SIGEN	SUB	HUSIGENSUB01	Plate 1	H13	PTGER2	5732
HU	SIGEN	SUB	HUSIGENSUB01	Plate 1	H14	GPR128	84873
HU	SIGEN	SUB	HUSIGENSUB01	Plate 1	H15	GPR175	131601
HU	SIGEN	SUB	HUSIGENSUB01	Plate 1	H16	EBI2	1880
HU	SIGEN	SUB	HUSIGENSUB01	Plate 1	H17	OXGR1	27199
HU	SIGEN	SUB	HUSIGENSUB01	Plate 1	H18	TAAR1	134864
HU	SIGEN	SUB	HUSIGENSUB01	Plate 1	H19	AGTR1	185
HU	SIGEN	SUB	HUSIGENSUB01	Plate 1	H20	GPR152	390212
HU	SIGEN	SUB	HUSIGENSUB01	Plate 1	H21	VN1R1	57191
HU	SIGEN	SUB	HUSIGENSUB01	Plate 1	H22	OXER1	165140
HU	SIGEN	SUB	HUSIGENSUB01	Plate 1	I03	HTR6	3362
HU	SIGEN	SUB	HUSIGENSUB01	Plate 1	I04	P2RY2	5029
HU	SIGEN	SUB	HUSIGENSUB01	Plate 1	I05	TSHR	7253
HU	SIGEN	SUB	HUSIGENSUB01	Plate 1	I06	FZD6	8323
HU	SIGEN	SUB	HUSIGENSUB01	Plate 1	I07	AGTRL1	187
HU	SIGEN	SUB	HUSIGENSUB01	Plate 1	I08	NPR2	4882
HU	SIGEN	SUB	HUSIGENSUB01	Plate 1	I09	MRGPRG	386746
HU	SIGEN	SUB	HUSIGENSUB01	Plate 1	I10	LGR8	122042
HU	SIGEN	SUB	HUSIGENSUB01	Plate 1	I11	GPR83	10888
HU	SIGEN	SUB	HUSIGENSUB01	Plate 1	I12	EMR1	2015
HU	SIGEN	SUB	HUSIGENSUB01	Plate 1	I13	MC4R	4160
HU	SIGEN	SUB	HUSIGENSUB01	Plate 1	I14	GPR135	64582
HU	SIGEN	SUB	HUSIGENSUB01	Plate 1	I15	LTB4R2	56413
HU	SIGEN	SUB	HUSIGENSUB01	Plate 1	I16	GPR50	9248
HU	SIGEN	SUB	HUSIGENSUB01	Plate 1	I17	RRH	10692
HU	SIGEN	SUB	HUSIGENSUB01	Plate 1	I18	FPRL1	2358
HU	SIGEN	SUB	HUSIGENSUB01	Plate 1	I19	GPR141	353345
HU	SIGEN	SUB	HUSIGENSUB01	Plate 1	I20	FZD9	8326
HU	SIGEN	SUB	HUSIGENSUB01	Plate 1	I21	GPR43	2867
HU	SIGEN	SUB	HUSIGENSUB01	Plate 1	I22	FZD1	8321
HU	SIGEN	SUB	HUSIGENSUB01	Plate 1	J03	GPR68	8111
HU	SIGEN	SUB	HUSIGENSUB01	Plate 1	J04	CCR3	1232
HU	SIGEN	SUB	HUSIGENSUB01	Plate 1	J05	GPR45	11250
HU	SIGEN	SUB	HUSIGENSUB01	Plate 1	J06	VN1R2	317701
HU	SIGEN	SUB	HUSIGENSUB01	Plate 1	J07	CX3CR1	1524
HU	SIGEN	SUB	HUSIGENSUB01	Plate 1	J08	GPR126	57211
HU	SIGEN	SUB	HUSIGENSUB01	Plate 1	J09	MLNR	2862
HU	SIGEN	SUB	HUSIGENSUB01	Plate 1	J10	C17ORF35	8834
HU	SIGEN	SUB	HUSIGENSUB01	Plate 1	J11	GPR18	2841
HU	SIGEN	SUB	HUSIGENSUB01	Plate 1	J12	HRH1	3269
HU	SIGEN	SUB	HUSIGENSUB01	Plate 1	J13	NMBR	4829
HU	SIGEN	SUB	HUSIGENSUB01	Plate 1	J14	P2RY6	5031
HU	SIGEN	SUB	HUSIGENSUB01	Plate 1	J15	CCR9	10803
HU	SIGEN	SUB	HUSIGENSUB01	Plate 1	J16	GPR82	27197
HU	SIGEN	SUB	HUSIGENSUB01	Plate 1	J17	GPR151	134391
HU	SIGEN	SUB	HUSIGENSUB01	Plate 1	J18	GPR44	11251
HU	SIGEN	SUB	HUSIGENSUB01	Plate 1	J19	GPR15	2838
HU	SIGEN	SUB	HUSIGENSUB01	Plate 1	J20	CXCR3	2833
HU	SIGEN	SUB	HUSIGENSUB01	Plate 1	J21	GPR144	347088
HU	SIGEN	SUB	HUSIGENSUB01	Plate 1	J22	GRM6	2916
HU	SIGEN	SUB	HUSIGENSUB01	Plate 1	K03	FZD8	8325
HU	SIGEN	SUB	HUSIGENSUB01	Plate 1	K04	ADORA1	134
HU	SIGEN	SUB	HUSIGENSUB01	Plate 1	K05	BAI3	577
HU	SIGEN	SUB	HUSIGENSUB01	Plate 1	K06	GPRC5C	55890
HU	SIGEN	SUB	HUSIGENSUB01	Plate 1	K07	GPR173	54328
HU	SIGEN	SUB	HUSIGENSUB01	Plate 1	K08	GRM1	2911
HU	SIGEN	SUB	HUSIGENSUB01	Plate 1	K09	GPR88	54112
HU	SIGEN	SUB	HUSIGENSUB01	Plate 1	K10	PPYR1	5540
HU	SIGEN	SUB	HUSIGENSUB01	Plate 1	K11	MTNR1B	4544
HU	SIGEN	SUB	HUSIGENSUB01	Plate 1	K12	GPR65	8477
HU	SIGEN	SUB	HUSIGENSUB01	Plate 1	K13	OPN5	221391
HU	SIGEN	SUB	HUSIGENSUB01	Plate 1	K14	HRH3	11255
HU	SIGEN	SUB	HUSIGENSUB01	Plate 1	K15	GPR109A	338442
HU	SIGEN	SUB	HUSIGENSUB01	Plate 1	K16	GPR92	57121
HU	SIGEN	SUB	HUSIGENSUB01	Plate 1	K17	GPR3	2827
HU	SIGEN	SUB	HUSIGENSUB01	Plate 1	K18	GPR23	2846
HU	SIGEN	SUB	HUSIGENSUB01	Plate 1	K19	GPR103	84109
HU	SIGEN	SUB	HUSIGENSUB01	Plate 1	K20	GPR4	2828
HU	SIGEN	SUB	HUSIGENSUB01	Plate 1	K21	GPR158L1	440435
HU	SIGEN	SUB	HUSIGENSUB01	Plate 1	K22	GPR17	2840
HU	SIGEN	SUB	HUSIGENSUB01	Plate 1	L03	MRGPRF	219928
HU	SIGEN	SUB	HUSIGENSUB01	Plate 1	L04	ADORA2A	135
HU	SIGEN	SUB	HUSIGENSUB01	Plate 1	L05	GPR132	29933
HU	SIGEN	SUB	HUSIGENSUB01	Plate 1	L06	SSTR2	6752
HU	SIGEN	SUB	HUSIGENSUB01	Plate 1	L07	MASS1	84059
HU	SIGEN	SUB	HUSIGENSUB01	Plate 1	L08	IL8RA	3577
HU	SIGEN	SUB	HUSIGENSUB01	Plate 1	L09	NPR3	4883
HU	SIGEN	SUB	HUSIGENSUB01	Plate 1	L10	HTR1B	3351
HU	SIGEN	SUB	HUSIGENSUB01	Plate 1	L11	GPR6	2830
HU	SIGEN	SUB	HUSIGENSUB01	Plate 1	L12	OPRS1	10280
HU	SIGEN	SUB	HUSIGENSUB01	Plate 1	L13	F2R	2149
HU	SIGEN	SUB	HUSIGENSUB01	Plate 1	L14	GPR125	166647
HU	SIGEN	SUB	HUSIGENSUB01	Plate 1	L15	NPY5R	4889
HU	SIGEN	SUB	HUSIGENSUB01	Plate 1	L16	GPR145	84539
HU	SIGEN	SUB	HUSIGENSUB01	Plate 1	L17	HTR3B	9177
HU	SIGEN	SUB	HUSIGENSUB01	Plate 1	L18	GPR149	344758
HU	SIGEN	SUB	HUSIGENSUB01	Plate 1	L19	P2RY8	286530
HU	SIGEN	SUB	HUSIGENSUB01	Plate 1	L20	GPR153	387509
HU	SIGEN	SUB	HUSIGENSUB01	Plate 1	L21	SORCS3	22986
HU	SIGEN	SUB	HUSIGENSUB01	Plate 1	L22	ADRA1A	148
HU	SIGEN	SUB	HUSIGENSUB01	Plate 1	M03	CELSR2	1952
HU	SIGEN	SUB	HUSIGENSUB01	Plate 1	M04	IL8RB	3579
HU	SIGEN	SUB	HUSIGENSUB01	Plate 1	M05	CD97	976
HU	SIGEN	SUB	HUSIGENSUB01	Plate 1	M06	GPR85	54329
HU	SIGEN	SUB	HUSIGENSUB01	Plate 1	M07	GPR139	124274
HU	SIGEN	SUB	HUSIGENSUB01	Plate 1	M08	MAS1	4142
HU	SIGEN	SUB	HUSIGENSUB01	Plate 1	M09	DRD4	1815
HU	SIGEN	SUB	HUSIGENSUB01	Plate 1	M10	MC1R	4157
HU	SIGEN	SUB	HUSIGENSUB01	Plate 1	M11	LANCL1	10314
HU	SIGEN	SUB	HUSIGENSUB01	Plate 1	M12	CCBP2	1238
HU	SIGEN	SUB	HUSIGENSUB01	Plate 1	M13	FZD5	7855
HU	SIGEN	SUB	HUSIGENSUB01	Plate 1	M14	C5R1	728
HU	SIGEN	SUB	HUSIGENSUB01	Plate 1	M15	CELSR1	9620
HU	SIGEN	SUB	HUSIGENSUB01	Plate 1	M16	GRM2	2912
HU	SIGEN	SUB	HUSIGENSUB01	Plate 1	M17	GPR87	53836
HU	SIGEN	SUB	HUSIGENSUB01	Plate 1	M18	GHRHR	2692
HU	SIGEN	SUB	HUSIGENSUB01	Plate 1	M19	MRGPRX3	117195
HU	SIGEN	SUB	HUSIGENSUB01	Plate 1	M20	CMKOR1	57007
HU	SIGEN	SUB	HUSIGENSUB01	Plate 1	M21	EDG8	53637
HU	SIGEN	SUB	HUSIGENSUB01	Plate 1	M22	CHRM5	1133
HU	SIGEN	SUB	HUSIGENSUB01	Plate 1	N03	GPR174	84636
HU	SIGEN	SUB	HUSIGENSUB01	Plate 1	N04	GLP1R	2740
HU	SIGEN	SUB	HUSIGENSUB01	Plate 1	N05	EDG6	8698
HU	SIGEN	SUB	HUSIGENSUB01	Plate 1	N06	TAAR5	9038
HU	SIGEN	SUB	HUSIGENSUB01	Plate 1	N07	SSTR3	6753
HU	SIGEN	SUB	HUSIGENSUB01	Plate 1	N08	GRM8	2918
HU	SIGEN	SUB	HUSIGENSUB01	Plate 1	N09	GPR21	2844
HU	SIGEN	SUB	HUSIGENSUB01	Plate 1	N10	RXFP4	339403
HU	SIGEN	SUB	HUSIGENSUB01	Plate 1	N11	PTGER1	5731
HU	SIGEN	SUB	HUSIGENSUB01	Plate 1	N12	GRM7	2917
HU	SIGEN	SUB	HUSIGENSUB01	Plate 1	N13	GPRC5D	55507
HU	SIGEN	SUB	HUSIGENSUB01	Plate 1	N14	F2RL2	2151
HU	SIGEN	SUB	HUSIGENSUB01	Plate 1	N15	C3AR1	719
HU	SIGEN	SUB	HUSIGENSUB01	Plate 1	N16	GPR64	10149
HU	SIGEN	SUB	HUSIGENSUB01	Plate 1	N17	SCTR	6344
HU	SIGEN	SUB	HUSIGENSUB01	Plate 1	N18	GPR108	56927
HU	SIGEN	SUB	HUSIGENSUB01	Plate 1	N19	GPRC5B	51704
HU	SIGEN	SUB	HUSIGENSUB01	Plate 1	N20	GPR2	2826
HU	SIGEN	SUB	HUSIGENSUB01	Plate 1	N21	GPR115	221393
HU	SIGEN	SUB	HUSIGENSUB01	Plate 1	N22	GPR37	2861
HU	SIGEN	SUB	HUSIGENSUB01	Plate 1	O03	GNAT2	2780
HU	SIGEN	SUB	HUSIGENSUB01	Plate 1	O04	BDKRB1	623
HU	SIGEN	SUB	HUSIGENSUB01	Plate 1	O05	CHRM3	1131
HU	SIGEN	SUB	HUSIGENSUB01	Plate 1	O06	FZD2	2535
HU	SIGEN	SUB	HUSIGENSUB01	Plate 1	O07	OXTR	5021
HU	SIGEN	SUB	HUSIGENSUB01	Plate 1	O08	ADCYAP1R1	117
HU	SIGEN	SUB	HUSIGENSUB01	Plate 1	O09	MC3R	4159
HU	SIGEN	SUB	HUSIGENSUB01	Plate 1	O10	EDNRA	1909
HU	SIGEN	SUB	HUSIGENSUB01	Plate 1	O11	GPR119	139760
HU	SIGEN	SUB	HUSIGENSUB01	Plate 1	O12	MRGPRD	116512
HU	SIGEN	SUB	HUSIGENSUB01	Plate 1	O13	CCKBR	887
HU	SIGEN	SUB	HUSIGENSUB01	Plate 1	O14	GPR22	2845
HU	SIGEN	SUB	HUSIGENSUB01	Plate 1	O15	GPR84	53831
HU	SIGEN	SUB	HUSIGENSUB01	Plate 1	O16	ADRB1	153
HU	SIGEN	SUB	HUSIGENSUB01	Plate 1	O17	GPR54	84634
HU	SIGEN	SUB	HUSIGENSUB01	Plate 1	O18	BLR1	643
HU	SIGEN	SUB	HUSIGENSUB01	Plate 1	O19	MTNR1A	4543
HU	SIGEN	SUB	HUSIGENSUB01	Plate 1	O20	OPN4	94233
HU	SIGEN	SUB	HUSIGENSUB01	Plate 1	O21	P2RY11	5032
HU	SIGEN	SUB	HUSIGENSUB01	Plate 1	O22	PTAFR	5724

## Sheet: HUSIGENSUB002 gene list
Genre	Library	Subset	Stock_Plate_Barcode	Plate_ID	Well_ID	Gene_Symbol	Gene_ID
HU	SIGEN	SUB	HUSIGENSUB02	Plate 2	B03	TACR2	6865
HU	SIGEN	SUB	HUSIGENSUB02	Plate 2	B04	LTB4R	1241
HU	SIGEN	SUB	HUSIGENSUB02	Plate 2	B05	GPR56	9289
HU	SIGEN	SUB	HUSIGENSUB02	Plate 2	B06	ADRB3	155
HU	SIGEN	SUB	HUSIGENSUB02	Plate 2	B07	PTGFR	5737
HU	SIGEN	SUB	HUSIGENSUB02	Plate 2	B08	GPR116	221395
HU	SIGEN	SUB	HUSIGENSUB02	Plate 2	B09	LGR5	8549
HU	SIGEN	SUB	HUSIGENSUB02	Plate 2	B10	CCR7	1236
HU	SIGEN	SUB	HUSIGENSUB02	Plate 2	B11	FPR1	2357
HU	SIGEN	SUB	HUSIGENSUB02	Plate 2	B12	GPR35	2859
HU	SIGEN	SUB	HUSIGENSUB02	Plate 2	B13	AGTR2	186
HU	SIGEN	SUB	HUSIGENSUB02	Plate 2	B14	ADRA1B	147
HU	SIGEN	SUB	HUSIGENSUB02	Plate 2	B15	EDG1	1901
HU	SIGEN	SUB	HUSIGENSUB02	Plate 2	B16	GPR31	2853
HU	SIGEN	SUB	HUSIGENSUB02	Plate 2	B17	GPR	11245
HU	SIGEN	SUB	HUSIGENSUB02	Plate 2	B18	ADRA2C	152
HU	SIGEN	SUB	HUSIGENSUB02	Plate 2	B19	GPR75	10936
HU	SIGEN	SUB	HUSIGENSUB02	Plate 2	B20	LHCGR	3973
HU	SIGEN	SUB	HUSIGENSUB02	Plate 2	B21	GPR37L1	9283
HU	SIGEN	SUB	HUSIGENSUB02	Plate 2	B22	GIPR	2696
HU	SIGEN	SUB	HUSIGENSUB02	Plate 2	C03	GPR123	84435
HU	SIGEN	SUB	HUSIGENSUB02	Plate 2	C04	EMR4	326342
HU	SIGEN	SUB	HUSIGENSUB02	Plate 2	C05	ADRA2B	151
HU	SIGEN	SUB	HUSIGENSUB02	Plate 2	C06	GPR133	283383
HU	SIGEN	SUB	HUSIGENSUB02	Plate 2	C07	CHRM4	1132
HU	SIGEN	SUB	HUSIGENSUB02	Plate 2	C08	HTR2A	3356
HU	SIGEN	SUB	HUSIGENSUB02	Plate 2	C09	TAAR8	83551
HU	SIGEN	SUB	HUSIGENSUB02	Plate 2	C10	GPR61	83873
HU	SIGEN	SUB	HUSIGENSUB02	Plate 2	C11	EDG3	1903
HU	SIGEN	SUB	HUSIGENSUB02	Plate 2	C12	NTSR2	23620
HU	SIGEN	SUB	HUSIGENSUB02	Plate 2	C13	OMG	4974
HU	SIGEN	SUB	HUSIGENSUB02	Plate 2	C14	PTGDR	5729
HU	SIGEN	SUB	HUSIGENSUB02	Plate 2	C15	GPR62	118442
HU	SIGEN	SUB	HUSIGENSUB02	Plate 2	C16	GPR32	2854
HU	SIGEN	SUB	HUSIGENSUB02	Plate 2	C17	GABBR1	2550
HU	SIGEN	SUB	HUSIGENSUB02	Plate 2	C18	GPR146	115330
HU	SIGEN	SUB	HUSIGENSUB02	Plate 2	C19	GPR113	165082
HU	SIGEN	SUB	HUSIGENSUB02	Plate 2	C20	GPR110	266977
HU	SIGEN	SUB	HUSIGENSUB02	Plate 2	C21	MRGPRX2	117194
HU	SIGEN	SUB	HUSIGENSUB02	Plate 2	C22	HTR4	3360
HU	SIGEN	SUB	HUSIGENSUB02	Plate 2	D03	ADRA1D	146
HU	SIGEN	SUB	HUSIGENSUB02	Plate 2	D04	BAI1	575
HU	SIGEN	SUB	HUSIGENSUB02	Plate 2	D05	CNR2	1269
HU	SIGEN	SUB	HUSIGENSUB02	Plate 2	D06	FSHR	2492
HU	SIGEN	SUB	HUSIGENSUB02	Plate 2	D07	ADRB2	154
HU	SIGEN	SUB	HUSIGENSUB02	Plate 2	D08	OPRM1	4988
HU	SIGEN	SUB	HUSIGENSUB02	Plate 2	D09	MRGPRX4	117196
HU	SIGEN	SUB	HUSIGENSUB02	Plate 2	D10	MC5R	4161
HU	SIGEN	SUB	HUSIGENSUB02	Plate 2	D11	TAAR2	9287
HU	SIGEN	SUB	HUSIGENSUB02	Plate 2	D12	GPR74	10886
HU	SIGEN	SUB	HUSIGENSUB02	Plate 2	D13	OPN3	23596
HU	SIGEN	SUB	HUSIGENSUB02	Plate 2	D14	FY	2532
HU	SIGEN	SUB	HUSIGENSUB02	Plate 2	D15	GPR156	165829
HU	SIGEN	SUB	HUSIGENSUB02	Plate 2	D16	FZD3	7976
HU	SIGEN	SUB	HUSIGENSUB02	Plate 2	D17	F2RL3	9002
HU	SIGEN	SUB	HUSIGENSUB02	Plate 2	D18	EDG2	1902
HU	SIGEN	SUB	HUSIGENSUB02	Plate 2	D19	GLP2R	9340
HU	SIGEN	SUB	HUSIGENSUB02	Plate 2	D20	SMO	6608
HU	SIGEN	SUB	HUSIGENSUB02	Plate 2	D21	P2RY5	10161
HU	SIGEN	SUB	HUSIGENSUB02	Plate 2	D22	GPR143	4935
HU	SIGEN	SUB	HUSIGENSUB02	Plate 2	E03	GPR42	2866
HU	SIGEN	SUB	HUSIGENSUB02	Plate 2	E04	P2RY14	9934
HU	SIGEN	SUB	HUSIGENSUB02	Plate 2	E05	VN1R4	317703
HU	SIGEN	SUB	HUSIGENSUB02	Plate 2	E06	GPR78	27201
HU	SIGEN	SUB	HUSIGENSUB02	Plate 2	E07	ELTD1	64123
HU	SIGEN	SUB	HUSIGENSUB02	Plate 2	E08	EDG7	23566
HU	SIGEN	SUB	HUSIGENSUB02	Plate 2	E09	HTR1A	3350
HU	SIGEN	SUB	HUSIGENSUB02	Plate 2	E10	FFAR1	2864
HU	SIGEN	SUB	HUSIGENSUB02	Plate 2	E11	GPR10	2834
HU	SIGEN	SUB	HUSIGENSUB02	Plate 2	E12	GPR107	57720
HU	SIGEN	SUB	HUSIGENSUB02	Plate 2	E13	OPN1MW	2652
HU	SIGEN	SUB	HUSIGENSUB02	Plate 2	E14	TAAR9	134860
HU	SIGEN	SUB	HUSIGENSUB02	Plate 2	E15	BRS3	680
HU	SIGEN	SUB	HUSIGENSUB02	Plate 2	E16	GRM3	2913
HU	SIGEN	SUB	HUSIGENSUB02	Plate 2	E17	GPR55	9290
HU	SIGEN	SUB	HUSIGENSUB02	Plate 2	E18	GPR77	27202
HU	SIGEN	SUB	HUSIGENSUB02	Plate 2	E19	GPR20	2843
HU	SIGEN	SUB	HUSIGENSUB02	Plate 2	E20	OPN1SW	611
HU	SIGEN	SUB	HUSIGENSUB02	Plate 2	E21	EMR3	84658
HU	SIGEN	SUB	HUSIGENSUB02	Plate 2	E22	AVPR1A	552
HU	SIGEN	SUB	HUSIGENSUB02	Plate 2	F03	GPBAR1	151306
HU	SIGEN	SUB	HUSIGENSUB02	Plate 2	F04	HTR3A	3359
HU	SIGEN	SUB	HUSIGENSUB02	Plate 2	F05	MRGPRE	116534
HU	SIGEN	SUB	HUSIGENSUB02	Plate 2	F06	RXFP3	51289
HU	SIGEN	SUB	HUSIGENSUB02	Plate 2	F07	GPR142	350383
HU	SIGEN	SUB	HUSIGENSUB02	Plate 2	F08	ADRA2A	150
HU	SIGEN	SUB	HUSIGENSUB02	Plate 2	F09	BDKRB2	624
HU	SIGEN	SUB	HUSIGENSUB02	Plate 2	F10	CYSLTR1	10800
HU	SIGEN	SUB	HUSIGENSUB02	Plate 2	F11	OR1A1	8383
HU	SIGEN	SUB	HUSIGENSUB02	Plate 2	F12	CMKLR1	1240
HU	SIGEN	SUB	HUSIGENSUB02	Plate 2	F13	PTHR2	5746
HU	SIGEN	SUB	HUSIGENSUB02	Plate 2	F14	SSTR5	6755
HU	SIGEN	SUB	HUSIGENSUB02	Plate 2	F15	OPRK1	4986
HU	SIGEN	SUB	HUSIGENSUB02	Plate 2	F16	GPR109B	8843
HU	SIGEN	SUB	HUSIGENSUB02	Plate 2	F17	PVR	5817
HU	SIGEN	SUB	HUSIGENSUB02	Plate 2	F18	ADMR	11318
HU	SIGEN	SUB	HUSIGENSUB02	Plate 2	F19	CCR4	1233
HU	SIGEN	SUB	HUSIGENSUB02	Plate 2	F20	NPY	4852
HU	SIGEN	SUB	HUSIGENSUB02	Plate 2	F21	GPR24	2847
HU	SIGEN	SUB	HUSIGENSUB02	Plate 2	F22	XPR1	9213
HU	SIGEN	SUB	HUSIGENSUB02	Plate 2	G03	PTGIR	5739
HU	SIGEN	SUB	HUSIGENSUB02	Plate 2	G04	TTK	7272
HU	SIGEN	SUB	HUSIGENSUB02	Plate 2	G05	NTSR1	4923
HU	SIGEN	SUB	HUSIGENSUB02	Plate 2	G06	SYK	6850
HU	SIGEN	SUB	HUSIGENSUB02	Plate 2	G07	CCRL1	51554
HU	SIGEN	SUB	HUSIGENSUB02	Plate 2	G08	EPHA8	2046
HU	SIGEN	SUB	HUSIGENSUB02	Plate 2	G09	GPRC6A	222545
HU	SIGEN	SUB	HUSIGENSUB02	Plate 2	G10	DMPK	1760
HU	SIGEN	SUB	HUSIGENSUB02	Plate 2	G11	CALCR	799
HU	SIGEN	SUB	HUSIGENSUB02	Plate 2	G12	COASY	80347
HU	SIGEN	SUB	HUSIGENSUB02	Plate 2	G13	EDNRB	1910
HU	SIGEN	SUB	HUSIGENSUB02	Plate 2	G14	MYO3B	140469
HU	SIGEN	SUB	HUSIGENSUB02	Plate 2	G15	GNRHR	2798
HU	SIGEN	SUB	HUSIGENSUB02	Plate 2	G16	PRKWNK2	65268
HU	SIGEN	SUB	HUSIGENSUB02	Plate 2	G17	NPY2R	4887
HU	SIGEN	SUB	HUSIGENSUB02	Plate 2	G18	PTK2	5747
HU	SIGEN	SUB	HUSIGENSUB02	Plate 2	G19	CXCR6	10663
HU	SIGEN	SUB	HUSIGENSUB02	Plate 2	G20	FER	2241
HU	SIGEN	SUB	HUSIGENSUB02	Plate 2	G21	EDG5	9294
HU	SIGEN	SUB	HUSIGENSUB02	Plate 2	G22	CAMK2B	816
HU	SIGEN	SUB	HUSIGENSUB02	Plate 2	H03	ACVRL1	94
HU	SIGEN	SUB	HUSIGENSUB02	Plate 2	H04	ALS2CR2	55437
HU	SIGEN	SUB	HUSIGENSUB02	Plate 2	H05	LYN	4067
HU	SIGEN	SUB	HUSIGENSUB02	Plate 2	H06	CARKL	23729
HU	SIGEN	SUB	HUSIGENSUB02	Plate 2	H07	PAPSS1	9061
HU	SIGEN	SUB	HUSIGENSUB02	Plate 2	H08	ADK	132
HU	SIGEN	SUB	HUSIGENSUB02	Plate 2	H09	MAPK4	5596
HU	SIGEN	SUB	HUSIGENSUB02	Plate 2	H10	ABL2	27
HU	SIGEN	SUB	HUSIGENSUB02	Plate 2	H11	MASTL	84930
HU	SIGEN	SUB	HUSIGENSUB02	Plate 2	H12	PLK1	5347
HU	SIGEN	SUB	HUSIGENSUB02	Plate 2	H13	TRIB1	10221
HU	SIGEN	SUB	HUSIGENSUB02	Plate 2	H14	MINK	50488
HU	SIGEN	SUB	HUSIGENSUB02	Plate 2	H15	BRD3	8019
HU	SIGEN	SUB	HUSIGENSUB02	Plate 2	H16	CDKL3	51265
HU	SIGEN	SUB	HUSIGENSUB02	Plate 2	H17	FLJ34389	197259
HU	SIGEN	SUB	HUSIGENSUB02	Plate 2	H18	MAP3K14	9020
HU	SIGEN	SUB	HUSIGENSUB02	Plate 2	H19	HK1	3098
HU	SIGEN	SUB	HUSIGENSUB02	Plate 2	H20	MAP3K7	6885
HU	SIGEN	SUB	HUSIGENSUB02	Plate 2	H21	THNSL1	79896
HU	SIGEN	SUB	HUSIGENSUB02	Plate 2	H22	CKB	1152
HU	SIGEN	SUB	HUSIGENSUB02	Plate 2	I03	CDC2	983
HU	SIGEN	SUB	HUSIGENSUB02	Plate 2	I04	PRKAG3	53632
HU	SIGEN	SUB	HUSIGENSUB02	Plate 2	I05	PIM2	11040
HU	SIGEN	SUB	HUSIGENSUB02	Plate 2	I06	GRK5	2869
HU	SIGEN	SUB	HUSIGENSUB02	Plate 2	I07	LRRK2	120892
HU	SIGEN	SUB	HUSIGENSUB02	Plate 2	I08	LIMK1	3984
HU	SIGEN	SUB	HUSIGENSUB02	Plate 2	I09	HK2	3099
HU	SIGEN	SUB	HUSIGENSUB02	Plate 2	I10	UMPK	7371
HU	SIGEN	SUB	HUSIGENSUB02	Plate 2	I11	FN3K	64122
HU	SIGEN	SUB	HUSIGENSUB02	Plate 2	I12	C7ORF2	64327
HU	SIGEN	SUB	HUSIGENSUB02	Plate 2	I13	CRIM1	51232
HU	SIGEN	SUB	HUSIGENSUB02	Plate 2	I14	KSR	8844
HU	SIGEN	SUB	HUSIGENSUB02	Plate 2	I15	PIK4CA	5297
HU	SIGEN	SUB	HUSIGENSUB02	Plate 2	I16	MAP4K4	9448
HU	SIGEN	SUB	HUSIGENSUB02	Plate 2	I17	SSTK	83983
HU	SIGEN	SUB	HUSIGENSUB02	Plate 2	I18	PRKCN	23683
HU	SIGEN	SUB	HUSIGENSUB02	Plate 2	I19	TAO1	9344
HU	SIGEN	SUB	HUSIGENSUB02	Plate 2	I20	TTBK1	84630
HU	SIGEN	SUB	HUSIGENSUB02	Plate 2	I21	NME3	4832
HU	SIGEN	SUB	HUSIGENSUB02	Plate 2	I22	ROCK1	6093
HU	SIGEN	SUB	HUSIGENSUB02	Plate 2	J03	TEK	7010
HU	SIGEN	SUB	HUSIGENSUB02	Plate 2	J04	ATM	472
HU	SIGEN	SUB	HUSIGENSUB02	Plate 2	J05	PANK1	53354
HU	SIGEN	SUB	HUSIGENSUB02	Plate 2	J06	PHKA2	5256
HU	SIGEN	SUB	HUSIGENSUB02	Plate 2	J07	CSNK1G3	1456
HU	SIGEN	SUB	HUSIGENSUB02	Plate 2	J08	MULK	55750
HU	SIGEN	SUB	HUSIGENSUB02	Plate 2	J09	CKS2	1164
HU	SIGEN	SUB	HUSIGENSUB02	Plate 2	J10	GRK6	2870
HU	SIGEN	SUB	HUSIGENSUB02	Plate 2	J11	PHKG2	5261
HU	SIGEN	SUB	HUSIGENSUB02	Plate 2	J12	BMPR1B	658
HU	SIGEN	SUB	HUSIGENSUB02	Plate 2	J13	MAPK7	5598
HU	SIGEN	SUB	HUSIGENSUB02	Plate 2	J14	STK33	65975
HU	SIGEN	SUB	HUSIGENSUB02	Plate 2	J15	KCNH8	131096
HU	SIGEN	SUB	HUSIGENSUB02	Plate 2	J16	MIDORI	57538
HU	SIGEN	SUB	HUSIGENSUB02	Plate 2	J17	CAMK2D	817
HU	SIGEN	SUB	HUSIGENSUB02	Plate 2	J18	RNASEL	6041
HU	SIGEN	SUB	HUSIGENSUB02	Plate 2	J19	MAP4K5	11183
HU	SIGEN	SUB	HUSIGENSUB02	Plate 2	J20	STK16	8576
HU	SIGEN	SUB	HUSIGENSUB02	Plate 2	J21	PKN3	29941
HU	SIGEN	SUB	HUSIGENSUB02	Plate 2	J22	RFP	5987
HU	SIGEN	SUB	HUSIGENSUB02	Plate 2	K03	PIP5KL1	138429
HU	SIGEN	SUB	HUSIGENSUB02	Plate 2	K04	KIAA1804	84451
HU	SIGEN	SUB	HUSIGENSUB02	Plate 2	K05	NEK5	341676
HU	SIGEN	SUB	HUSIGENSUB02	Plate 2	K06	NAGK	55577
HU	SIGEN	SUB	HUSIGENSUB02	Plate 2	K07	PLK2	10769
HU	SIGEN	SUB	HUSIGENSUB02	Plate 2	K08	IRAK1	3654
HU	SIGEN	SUB	HUSIGENSUB02	Plate 2	K09	CSNK1G2	1455
HU	SIGEN	SUB	HUSIGENSUB02	Plate 2	K10	EEF2K	29904
HU	SIGEN	SUB	HUSIGENSUB02	Plate 2	K11	MARK2	2011
HU	SIGEN	SUB	HUSIGENSUB02	Plate 2	K12	ANKK1	255239
HU	SIGEN	SUB	HUSIGENSUB02	Plate 2	K13	TNIK	23043
HU	SIGEN	SUB	HUSIGENSUB02	Plate 2	K14	MAP3K5	4217
HU	SIGEN	SUB	HUSIGENSUB02	Plate 2	K15	CALM3	808
HU	SIGEN	SUB	HUSIGENSUB02	Plate 2	K16	PRKAA1	5562
HU	SIGEN	SUB	HUSIGENSUB02	Plate 2	K17	PKM2	5315
HU	SIGEN	SUB	HUSIGENSUB02	Plate 2	K18	RPS6KA4	8986
HU	SIGEN	SUB	HUSIGENSUB02	Plate 2	K19	CDKL5	6792
HU	SIGEN	SUB	HUSIGENSUB02	Plate 2	K20	CALM1	801
HU	SIGEN	SUB	HUSIGENSUB02	Plate 2	K21	PIK3CA	5290
HU	SIGEN	SUB	HUSIGENSUB02	Plate 2	K22	FLJ32685	152110
HU	SIGEN	SUB	HUSIGENSUB02	Plate 2	L03	ITPKC	80271
HU	SIGEN	SUB	HUSIGENSUB02	Plate 2	L04	RPS6KB2	6199
HU	SIGEN	SUB	HUSIGENSUB02	Plate 2	L05	EPHA5	2044
HU	SIGEN	SUB	HUSIGENSUB02	Plate 2	L06	PFTK1	5218
HU	SIGEN	SUB	HUSIGENSUB02	Plate 2	L07	MLCK	91807
HU	SIGEN	SUB	HUSIGENSUB02	Plate 2	L08	NME5	8382
HU	SIGEN	SUB	HUSIGENSUB02	Plate 2	L09	PSKH1	5681
HU	SIGEN	SUB	HUSIGENSUB02	Plate 2	L10	SRC	6714
HU	SIGEN	SUB	HUSIGENSUB02	Plate 2	L11	AURKC	6795
HU	SIGEN	SUB	HUSIGENSUB02	Plate 2	L12	NEK4	6787
HU	SIGEN	SUB	HUSIGENSUB02	Plate 2	L13	PRKCE	5581
HU	SIGEN	SUB	HUSIGENSUB02	Plate 2	L14	CSNK1G1	53944
HU	SIGEN	SUB	HUSIGENSUB02	Plate 2	L15	AK1	203
HU	SIGEN	SUB	HUSIGENSUB02	Plate 2	L16	RIOK1	83732
HU	SIGEN	SUB	HUSIGENSUB02	Plate 2	L17	TRPM6	140803
HU	SIGEN	SUB	HUSIGENSUB02	Plate 2	L18	AKT1	207
HU	SIGEN	SUB	HUSIGENSUB02	Plate 2	L19	CLK1	1195
HU	SIGEN	SUB	HUSIGENSUB02	Plate 2	L20	SNRK	54861
HU	SIGEN	SUB	HUSIGENSUB02	Plate 2	L21	PAPSS2	9060
HU	SIGEN	SUB	HUSIGENSUB02	Plate 2	L22	KIAA1811	84446
HU	SIGEN	SUB	HUSIGENSUB02	Plate 2	M03	PDK2	5164
HU	SIGEN	SUB	HUSIGENSUB02	Plate 2	M04	FRAP1	2475
HU	SIGEN	SUB	HUSIGENSUB02	Plate 2	M05	MYLK2	85366
HU	SIGEN	SUB	HUSIGENSUB02	Plate 2	M06	PDGFRL	5157
HU	SIGEN	SUB	HUSIGENSUB02	Plate 2	M07	NEK11	79858
HU	SIGEN	SUB	HUSIGENSUB02	Plate 2	M08	AK7	122481
HU	SIGEN	SUB	HUSIGENSUB02	Plate 2	M09	KIAA1361	57551
HU	SIGEN	SUB	HUSIGENSUB02	Plate 2	M10	EPHA10	284656
HU	SIGEN	SUB	HUSIGENSUB02	Plate 2	M11	SNF1LK	150094
HU	SIGEN	SUB	HUSIGENSUB02	Plate 2	M12	STK17B	9262
HU	SIGEN	SUB	HUSIGENSUB02	Plate 2	M13	PTK9	5756
HU	SIGEN	SUB	HUSIGENSUB02	Plate 2	M14	GOLGA5	9950
HU	SIGEN	SUB	HUSIGENSUB02	Plate 2	M15	LATS1	9113
HU	SIGEN	SUB	HUSIGENSUB02	Plate 2	M16	STK24	8428
HU	SIGEN	SUB	HUSIGENSUB02	Plate 2	M17	PFKP	5214
HU	SIGEN	SUB	HUSIGENSUB02	Plate 2	M18	DGKB	1607
HU	SIGEN	SUB	HUSIGENSUB02	Plate 2	M19	PRKG1	5592
HU	SIGEN	SUB	HUSIGENSUB02	Plate 2	M20	STK25	10494
HU	SIGEN	SUB	HUSIGENSUB02	Plate 2	M21	RIOK2	55781
HU	SIGEN	SUB	HUSIGENSUB02	Plate 2	M22	CDC7	8317
HU	SIGEN	SUB	HUSIGENSUB02	Plate 2	N03	CAMK2G	818
HU	SIGEN	SUB	HUSIGENSUB02	Plate 2	N04	CKMT1B	1159
HU	SIGEN	SUB	HUSIGENSUB02	Plate 2	N05	URKL1	54963
HU	SIGEN	SUB	HUSIGENSUB02	Plate 2	N06	MKNK2	2872
HU	SIGEN	SUB	HUSIGENSUB02	Plate 2	N07	MAP3K9	4293
HU	SIGEN	SUB	HUSIGENSUB02	Plate 2	N08	TNNI3K	51086
HU	SIGEN	SUB	HUSIGENSUB02	Plate 2	N09	GUCY2D	3000
HU	SIGEN	SUB	HUSIGENSUB02	Plate 2	N10	ALS2CR7	65061
HU	SIGEN	SUB	HUSIGENSUB02	Plate 2	N11	CAMKK2	10645
HU	SIGEN	SUB	HUSIGENSUB02	Plate 2	N12	HCK	3055
HU	SIGEN	SUB	HUSIGENSUB02	Plate 2	N13	KIAA1639	57729
HU	SIGEN	SUB	HUSIGENSUB02	Plate 2	N14	CKS1B	1163
HU	SIGEN	SUB	HUSIGENSUB02	Plate 2	N15	CAMKIINALPHA	55450
HU	SIGEN	SUB	HUSIGENSUB02	Plate 2	N16	BMP2K	55589
HU	SIGEN	SUB	HUSIGENSUB02	Plate 2	N17	KIT	3815
HU	SIGEN	SUB	HUSIGENSUB02	Plate 2	N18	PHKB	5257
HU	SIGEN	SUB	HUSIGENSUB02	Plate 2	N19	PRKCL1	5585
HU	SIGEN	SUB	HUSIGENSUB02	Plate 2	N20	TRIO	7204
HU	SIGEN	SUB	HUSIGENSUB02	Plate 2	N21	RIPK2	8767
HU	SIGEN	SUB	HUSIGENSUB02	Plate 2	N22	ETNK1	55500
HU	SIGEN	SUB	HUSIGENSUB02	Plate 2	O03	ERK8	225689
HU	SIGEN	SUB	HUSIGENSUB02	Plate 2	O04	P101-PI3K	23533
HU	SIGEN	SUB	HUSIGENSUB02	Plate 2	O05	ADP-GK	83440
HU	SIGEN	SUB	HUSIGENSUB02	Plate 2	O06	DGKG	1608
HU	SIGEN	SUB	HUSIGENSUB02	Plate 2	O07	PIK3CG	5294
HU	SIGEN	SUB	HUSIGENSUB02	Plate 2	O08	MAST3	23031
HU	SIGEN	SUB	HUSIGENSUB02	Plate 2	O09	FGFR3	2261
HU	SIGEN	SUB	HUSIGENSUB02	Plate 2	O10	EFNA3	1944
HU	SIGEN	SUB	HUSIGENSUB02	Plate 2	O11	IRAK4	51135
HU	SIGEN	SUB	HUSIGENSUB02	Plate 2	O12	BCKDK	10295
HU	SIGEN	SUB	HUSIGENSUB02	Plate 2	O13	PCTK3	5129
HU	SIGEN	SUB	HUSIGENSUB02	Plate 2	O14	ITPKA	3706
HU	SIGEN	SUB	HUSIGENSUB02	Plate 2	O15	SGK2	10110
HU	SIGEN	SUB	HUSIGENSUB02	Plate 2	O16	NEK6	10783
HU	SIGEN	SUB	HUSIGENSUB02	Plate 2	O17	DYRK4	8798
HU	SIGEN	SUB	HUSIGENSUB02	Plate 2	O18	BLK	640
HU	SIGEN	SUB	HUSIGENSUB02	Plate 2	O19	MAP3K2	10746
HU	SIGEN	SUB	HUSIGENSUB02	Plate 2	O20	DGKK	139189
HU	SIGEN	SUB	HUSIGENSUB02	Plate 2	O21	LATS2	26524
HU	SIGEN	SUB	HUSIGENSUB02	Plate 2	O22	MPP2	4355

## Sheet: HUSIGENSUB03 gene list
Genre	Library	Subset	Stock_Plate_Barcode	Plate_ID	Well_ID	Gene_Symbol	Gene_ID
HU	SIGEN	SUB	HUSIGENSUB03	Plate 3	B03	BUB1	699
HU	SIGEN	SUB	HUSIGENSUB03	Plate 3	B04	CCRK	23552
HU	SIGEN	SUB	HUSIGENSUB03	Plate 3	B05	UHMK1	127933
HU	SIGEN	SUB	HUSIGENSUB03	Plate 3	B06	MAPK9	5601
HU	SIGEN	SUB	HUSIGENSUB03	Plate 3	B07	PRKCM	5587
HU	SIGEN	SUB	HUSIGENSUB03	Plate 3	B08	TNK2	10188
HU	SIGEN	SUB	HUSIGENSUB03	Plate 3	B09	PIK4CB	5298
HU	SIGEN	SUB	HUSIGENSUB03	Plate 3	B10	PDIK1L	149420
HU	SIGEN	SUB	HUSIGENSUB03	Plate 3	B11	DLG4	1742
HU	SIGEN	SUB	HUSIGENSUB03	Plate 3	B12	AXL	558
HU	SIGEN	SUB	HUSIGENSUB03	Plate 3	B13	BTK	695
HU	SIGEN	SUB	HUSIGENSUB03	Plate 3	B14	ANKRD3	54101
HU	SIGEN	SUB	HUSIGENSUB03	Plate 3	B15	MAP3K15	389840
HU	SIGEN	SUB	HUSIGENSUB03	Plate 3	B16	RIPK1	8737
HU	SIGEN	SUB	HUSIGENSUB03	Plate 3	B17	GSK3A	2931
HU	SIGEN	SUB	HUSIGENSUB03	Plate 3	B18	CDC42BPB	9578
HU	SIGEN	SUB	HUSIGENSUB03	Plate 3	B19	CSNK1E	1454
HU	SIGEN	SUB	HUSIGENSUB03	Plate 3	B20	JAK3	3718
HU	SIGEN	SUB	HUSIGENSUB03	Plate 3	B21	RELA	5970
HU	SIGEN	SUB	HUSIGENSUB03	Plate 3	B22	STK22D	83942
HU	SIGEN	SUB	HUSIGENSUB03	Plate 3	C03	FGFR1	2260
HU	SIGEN	SUB	HUSIGENSUB03	Plate 3	C04	DAPK1	1612
HU	SIGEN	SUB	HUSIGENSUB03	Plate 3	C05	PNKP	11284
HU	SIGEN	SUB	HUSIGENSUB03	Plate 3	C06	FASTK	10922
HU	SIGEN	SUB	HUSIGENSUB03	Plate 3	C07	ERBB2	2064
HU	SIGEN	SUB	HUSIGENSUB03	Plate 3	C08	PRKG2	5593
HU	SIGEN	SUB	HUSIGENSUB03	Plate 3	C09	PRKAG1	5571
HU	SIGEN	SUB	HUSIGENSUB03	Plate 3	C10	MPP1	4354
HU	SIGEN	SUB	HUSIGENSUB03	Plate 3	C11	FLJ10761	55224
HU	SIGEN	SUB	HUSIGENSUB03	Plate 3	C12	HSPB8	26353
HU	SIGEN	SUB	HUSIGENSUB03	Plate 3	C13	IGF1R	3480
HU	SIGEN	SUB	HUSIGENSUB03	Plate 3	C14	CSF1R	1436
HU	SIGEN	SUB	HUSIGENSUB03	Plate 3	C15	NEK9	91754
HU	SIGEN	SUB	HUSIGENSUB03	Plate 3	C16	DYRK2	8445
HU	SIGEN	SUB	HUSIGENSUB03	Plate 3	C17	FLJ23356	84197
HU	SIGEN	SUB	HUSIGENSUB03	Plate 3	C18	PRKCL2	5586
HU	SIGEN	SUB	HUSIGENSUB03	Plate 3	C19	FLT3	2322
HU	SIGEN	SUB	HUSIGENSUB03	Plate 3	C20	RPS6KA3	6197
HU	SIGEN	SUB	HUSIGENSUB03	Plate 3	C21	PIP5K2A	5305
HU	SIGEN	SUB	HUSIGENSUB03	Plate 3	C22	EFNA4	1945
HU	SIGEN	SUB	HUSIGENSUB03	Plate 3	D03	ADCK1	57143
HU	SIGEN	SUB	HUSIGENSUB03	Plate 3	D04	PI4KII	55361
HU	SIGEN	SUB	HUSIGENSUB03	Plate 3	D05	MAP3K8	1326
HU	SIGEN	SUB	HUSIGENSUB03	Plate 3	D06	TAF1L	138474
HU	SIGEN	SUB	HUSIGENSUB03	Plate 3	D07	CDK8	1024
HU	SIGEN	SUB	HUSIGENSUB03	Plate 3	D08	CAMK1G	57172
HU	SIGEN	SUB	HUSIGENSUB03	Plate 3	D09	MKNK1	8569
HU	SIGEN	SUB	HUSIGENSUB03	Plate 3	D10	HSMDPKIN	55561
HU	SIGEN	SUB	HUSIGENSUB03	Plate 3	D11	PIK3C2G	5288
HU	SIGEN	SUB	HUSIGENSUB03	Plate 3	D12	STK10	6793
HU	SIGEN	SUB	HUSIGENSUB03	Plate 3	D13	CDK4	1019
HU	SIGEN	SUB	HUSIGENSUB03	Plate 3	D14	AIP1	9863
HU	SIGEN	SUB	HUSIGENSUB03	Plate 3	D15	PIM1	5292
HU	SIGEN	SUB	HUSIGENSUB03	Plate 3	D16	ABL1	25
HU	SIGEN	SUB	HUSIGENSUB03	Plate 3	D17	DGKQ	1609
HU	SIGEN	SUB	HUSIGENSUB03	Plate 3	D18	PAK6	56924
HU	SIGEN	SUB	HUSIGENSUB03	Plate 3	D19	MAP3K12	7786
HU	SIGEN	SUB	HUSIGENSUB03	Plate 3	D20	FN3KRP	79672
HU	SIGEN	SUB	HUSIGENSUB03	Plate 3	D21	STK22C	81629
HU	SIGEN	SUB	HUSIGENSUB03	Plate 3	D22	AKT2	208
HU	SIGEN	SUB	HUSIGENSUB03	Plate 3	E03	KIAA0999	23387
HU	SIGEN	SUB	HUSIGENSUB03	Plate 3	E04	NLK	51701
HU	SIGEN	SUB	HUSIGENSUB03	Plate 3	E05	PLK4	10733
HU	SIGEN	SUB	HUSIGENSUB03	Plate 3	E06	PFKFB3	5209
HU	SIGEN	SUB	HUSIGENSUB03	Plate 3	E07	HIPK3	10114
HU	SIGEN	SUB	HUSIGENSUB03	Plate 3	E08	TESK2	10420
HU	SIGEN	SUB	HUSIGENSUB03	Plate 3	E09	TYRO3	7301
HU	SIGEN	SUB	HUSIGENSUB03	Plate 3	E10	EPHA7	2045
HU	SIGEN	SUB	HUSIGENSUB03	Plate 3	E11	MAPK3	5595
HU	SIGEN	SUB	HUSIGENSUB03	Plate 3	E12	STK35	140901
HU	SIGEN	SUB	HUSIGENSUB03	Plate 3	E13	YES1	7525
HU	SIGEN	SUB	HUSIGENSUB03	Plate 3	E14	STK11	6794
HU	SIGEN	SUB	HUSIGENSUB03	Plate 3	E15	NYD-SP25	89882
HU	SIGEN	SUB	HUSIGENSUB03	Plate 3	E16	JAK2	3717
HU	SIGEN	SUB	HUSIGENSUB03	Plate 3	E17	CDADC1	81602
HU	SIGEN	SUB	HUSIGENSUB03	Plate 3	E18	BRD2	6046
HU	SIGEN	SUB	HUSIGENSUB03	Plate 3	E19	STK31	56164
HU	SIGEN	SUB	HUSIGENSUB03	Plate 3	E20	CDKN2C	1031
HU	SIGEN	SUB	HUSIGENSUB03	Plate 3	E21	AKT3	10000
HU	SIGEN	SUB	HUSIGENSUB03	Plate 3	E22	MAP2K3	5606
HU	SIGEN	SUB	HUSIGENSUB03	Plate 3	F03	LCK	3932
HU	SIGEN	SUB	HUSIGENSUB03	Plate 3	F04	MGC42105	167359
HU	SIGEN	SUB	HUSIGENSUB03	Plate 3	F05	CIB2	10518
HU	SIGEN	SUB	HUSIGENSUB03	Plate 3	F06	CHEK1	1111
HU	SIGEN	SUB	HUSIGENSUB03	Plate 3	F07	AAK1	22848
HU	SIGEN	SUB	HUSIGENSUB03	Plate 3	F08	SCAP1	8631
HU	SIGEN	SUB	HUSIGENSUB03	Plate 3	F09	PIK3R2	5296
HU	SIGEN	SUB	HUSIGENSUB03	Plate 3	F10	CDC2L2	728642
HU	SIGEN	SUB	HUSIGENSUB03	Plate 3	F11	IRAK2	3656
HU	SIGEN	SUB	HUSIGENSUB03	Plate 3	F12	STK3	6788
HU	SIGEN	SUB	HUSIGENSUB03	Plate 3	F13	ACVR1C	130399
HU	SIGEN	SUB	HUSIGENSUB03	Plate 3	F14	FLT4	2324
HU	SIGEN	SUB	HUSIGENSUB03	Plate 3	F15	ACVR1B	91
HU	SIGEN	SUB	HUSIGENSUB03	Plate 3	F16	CDC2L1	984
HU	SIGEN	SUB	HUSIGENSUB03	Plate 3	F17	CPNE3	8895
HU	SIGEN	SUB	HUSIGENSUB03	Plate 3	F18	MAP2K7	5609
HU	SIGEN	SUB	HUSIGENSUB03	Plate 3	F19	CAMK1	8536
HU	SIGEN	SUB	HUSIGENSUB03	Plate 3	F20	EPHB6	2051
HU	SIGEN	SUB	HUSIGENSUB03	Plate 3	F21	MARK3	4140
HU	SIGEN	SUB	HUSIGENSUB03	Plate 3	F22	MARK1	4139
HU	SIGEN	SUB	HUSIGENSUB03	Plate 3	G03	PRKAR2A	5576
HU	SIGEN	SUB	HUSIGENSUB03	Plate 3	G04	PIK3R3	8503
HU	SIGEN	SUB	HUSIGENSUB03	Plate 3	G05	PINK1	65018
HU	SIGEN	SUB	HUSIGENSUB03	Plate 3	G06	ACVR2	92
HU	SIGEN	SUB	HUSIGENSUB03	Plate 3	G07	MUSK	4593
HU	SIGEN	SUB	HUSIGENSUB03	Plate 3	G08	PRKWNK3	65267
HU	SIGEN	SUB	HUSIGENSUB03	Plate 3	G09	ULK2	9706
HU	SIGEN	SUB	HUSIGENSUB03	Plate 3	G10	PRKCZ	5590
HU	SIGEN	SUB	HUSIGENSUB03	Plate 3	G11	MGC8407	79012
HU	SIGEN	SUB	HUSIGENSUB03	Plate 3	G12	ITK	3702
HU	SIGEN	SUB	HUSIGENSUB03	Plate 3	G13	AURKA	6790
HU	SIGEN	SUB	HUSIGENSUB03	Plate 3	G14	CAMKK1	84254
HU	SIGEN	SUB	HUSIGENSUB03	Plate 3	G15	PAK4	10298
HU	SIGEN	SUB	HUSIGENSUB03	Plate 3	G16	STK36	27148
HU	SIGEN	SUB	HUSIGENSUB03	Plate 3	G17	MAPK1	5594
HU	SIGEN	SUB	HUSIGENSUB03	Plate 3	G18	MAPK8	5599
HU	SIGEN	SUB	HUSIGENSUB03	Plate 3	G19	MAST4	375449
HU	SIGEN	SUB	HUSIGENSUB03	Plate 3	G20	TGFBR1	7046
HU	SIGEN	SUB	HUSIGENSUB03	Plate 3	G21	CKMT2	1160
HU	SIGEN	SUB	HUSIGENSUB03	Plate 3	G22	CDK5R2	8941
HU	SIGEN	SUB	HUSIGENSUB03	Plate 3	H03	LOC91461	91461
HU	SIGEN	SUB	HUSIGENSUB03	Plate 3	H04	NEK8	284086
HU	SIGEN	SUB	HUSIGENSUB03	Plate 3	H05	DKFZP761P0423	157285
HU	SIGEN	SUB	HUSIGENSUB03	Plate 3	H06	GK	2710
HU	SIGEN	SUB	HUSIGENSUB03	Plate 3	H07	DUSTYPK	25778
HU	SIGEN	SUB	HUSIGENSUB03	Plate 3	H08	KSR2	283455
HU	SIGEN	SUB	HUSIGENSUB03	Plate 3	H09	PDK3	5165
HU	SIGEN	SUB	HUSIGENSUB03	Plate 3	H10	PRKAR1A	5573
HU	SIGEN	SUB	HUSIGENSUB03	Plate 3	H11	DGKA	1606
HU	SIGEN	SUB	HUSIGENSUB03	Plate 3	H12	NUP62	23636
HU	SIGEN	SUB	HUSIGENSUB03	Plate 3	H13	C9ORF12	64768
HU	SIGEN	SUB	HUSIGENSUB03	Plate 3	H14	ROR2	4920
HU	SIGEN	SUB	HUSIGENSUB03	Plate 3	H15	PTK6	5753
HU	SIGEN	SUB	HUSIGENSUB03	Plate 3	H16	PIP5K2C	79837
HU	SIGEN	SUB	HUSIGENSUB03	Plate 3	H17	PAK1	5058
HU	SIGEN	SUB	HUSIGENSUB03	Plate 3	H18	ACVR1	90
HU	SIGEN	SUB	HUSIGENSUB03	Plate 3	H19	RYK	6259
HU	SIGEN	SUB	HUSIGENSUB03	Plate 3	H20	PRKACB	5567
HU	SIGEN	SUB	HUSIGENSUB03	Plate 3	H21	PDXK	8566
HU	SIGEN	SUB	HUSIGENSUB03	Plate 3	H22	STK39	27347
HU	SIGEN	SUB	HUSIGENSUB03	Plate 3	I03	MATK	4145
HU	SIGEN	SUB	HUSIGENSUB03	Plate 3	I04	GRK4	2868
HU	SIGEN	SUB	HUSIGENSUB03	Plate 3	I05	RPS6KB1	6198
HU	SIGEN	SUB	HUSIGENSUB03	Plate 3	I06	LOC340156	340156
HU	SIGEN	SUB	HUSIGENSUB03	Plate 3	I07	RFK	55312
HU	SIGEN	SUB	HUSIGENSUB03	Plate 3	I08	PRKX	5613
HU	SIGEN	SUB	HUSIGENSUB03	Plate 3	I09	TTBK2	146057
HU	SIGEN	SUB	HUSIGENSUB03	Plate 3	I10	GNE	10020
HU	SIGEN	SUB	HUSIGENSUB03	Plate 3	I11	CDC42BPA	8476
HU	SIGEN	SUB	HUSIGENSUB03	Plate 3	I12	PRKAR1B	5575
HU	SIGEN	SUB	HUSIGENSUB03	Plate 3	I13	GSG2	83903
HU	SIGEN	SUB	HUSIGENSUB03	Plate 3	I14	MVK	4598
HU	SIGEN	SUB	HUSIGENSUB03	Plate 3	I15	HIPK1	204851
HU	SIGEN	SUB	HUSIGENSUB03	Plate 3	I16	PKIB	5570
HU	SIGEN	SUB	HUSIGENSUB03	Plate 3	I17	MAP3K11	4296
HU	SIGEN	SUB	HUSIGENSUB03	Plate 3	I18	CDK5	1020
HU	SIGEN	SUB	HUSIGENSUB03	Plate 3	I19	AURKB	9212
HU	SIGEN	SUB	HUSIGENSUB03	Plate 3	I20	ADCK4	79934
HU	SIGEN	SUB	HUSIGENSUB03	Plate 3	I21	LIMK2	3985
HU	SIGEN	SUB	HUSIGENSUB03	Plate 3	I22	HRI	27102
HU	SIGEN	SUB	HUSIGENSUB03	Plate 3	J03	MAPKAPK3	7867
HU	SIGEN	SUB	HUSIGENSUB03	Plate 3	J04	PHKG1	5260
HU	SIGEN	SUB	HUSIGENSUB03	Plate 3	J05	ACVR2B	93
HU	SIGEN	SUB	HUSIGENSUB03	Plate 3	J06	FUK	197258
HU	SIGEN	SUB	HUSIGENSUB03	Plate 3	J07	EGFR	1956
HU	SIGEN	SUB	HUSIGENSUB03	Plate 3	J08	AK3	205
HU	SIGEN	SUB	HUSIGENSUB03	Plate 3	J09	ROS1	6098
HU	SIGEN	SUB	HUSIGENSUB03	Plate 3	J10	CSNK2A2	1459
HU	SIGEN	SUB	HUSIGENSUB03	Plate 3	J11	HK3	3101
HU	SIGEN	SUB	HUSIGENSUB03	Plate 3	J12	VRK2	7444
HU	SIGEN	SUB	HUSIGENSUB03	Plate 3	J13	DDR2	4921
HU	SIGEN	SUB	HUSIGENSUB03	Plate 3	J14	KALRN	8997
HU	SIGEN	SUB	HUSIGENSUB03	Plate 3	J15	DAPK2	23604
HU	SIGEN	SUB	HUSIGENSUB03	Plate 3	J16	ARAF1	369
HU	SIGEN	SUB	HUSIGENSUB03	Plate 3	J17	ITPK1	3705
HU	SIGEN	SUB	HUSIGENSUB03	Plate 3	J18	BCR	613
HU	SIGEN	SUB	HUSIGENSUB03	Plate 3	J19	ILK-2	55522
HU	SIGEN	SUB	HUSIGENSUB03	Plate 3	J20	DCK	1633
HU	SIGEN	SUB	HUSIGENSUB03	Plate 3	J21	EPHA2	1969
HU	SIGEN	SUB	HUSIGENSUB03	Plate 3	J22	MGC16169	93627
HU	SIGEN	SUB	HUSIGENSUB03	Plate 3	K03	SRP72	6731
HU	SIGEN	SUB	HUSIGENSUB03	Plate 3	K04	HIPK2	28996
HU	SIGEN	SUB	HUSIGENSUB03	Plate 3	K05	DGKI	9162
HU	SIGEN	SUB	HUSIGENSUB03	Plate 3	K06	PRPS1	5631
HU	SIGEN	SUB	HUSIGENSUB03	Plate 3	K07	CSK	1445
HU	SIGEN	SUB	HUSIGENSUB03	Plate 3	K08	CSNK1D	1453
HU	SIGEN	SUB	HUSIGENSUB03	Plate 3	K09	IKBKAP	8518
HU	SIGEN	SUB	HUSIGENSUB03	Plate 3	K10	DYRK3	8444
HU	SIGEN	SUB	HUSIGENSUB03	Plate 3	K11	ADRBK2	157
HU	SIGEN	SUB	HUSIGENSUB03	Plate 3	K12	TYK2	7297
HU	SIGEN	SUB	HUSIGENSUB03	Plate 3	K13	ICK	22858
HU	SIGEN	SUB	HUSIGENSUB03	Plate 3	K14	MYO3A	53904
HU	SIGEN	SUB	HUSIGENSUB03	Plate 3	K15	ADCK2	90956
HU	SIGEN	SUB	HUSIGENSUB03	Plate 3	K16	SPHK1	8877
HU	SIGEN	SUB	HUSIGENSUB03	Plate 3	K17	PI4K2B	55300
HU	SIGEN	SUB	HUSIGENSUB03	Plate 3	K18	ASK	10926
HU	SIGEN	SUB	HUSIGENSUB03	Plate 3	K19	TRIB3	57761
HU	SIGEN	SUB	HUSIGENSUB03	Plate 3	K20	PDGFRB	5159
HU	SIGEN	SUB	HUSIGENSUB03	Plate 3	K21	FLJ23074	80122
HU	SIGEN	SUB	HUSIGENSUB03	Plate 3	K22	FGR	2268
HU	SIGEN	SUB	HUSIGENSUB03	Plate 3	L03	ROR1	4919
HU	SIGEN	SUB	HUSIGENSUB03	Plate 3	L04	PTK7	5754
HU	SIGEN	SUB	HUSIGENSUB03	Plate 3	L05	CRK7	51755
HU	SIGEN	SUB	HUSIGENSUB03	Plate 3	L06	RPS6KL1	83694
HU	SIGEN	SUB	HUSIGENSUB03	Plate 3	L07	CDKN1B	1027
HU	SIGEN	SUB	HUSIGENSUB03	Plate 3	L08	RPS6KA6	27330
HU	SIGEN	SUB	HUSIGENSUB03	Plate 3	L09	PACSIN1	29993
HU	SIGEN	SUB	HUSIGENSUB03	Plate 3	L10	SRPK1	6732
HU	SIGEN	SUB	HUSIGENSUB03	Plate 3	L11	DAPK3	1613
HU	SIGEN	SUB	HUSIGENSUB03	Plate 3	L12	PRKACA	5566
HU	SIGEN	SUB	HUSIGENSUB03	Plate 3	L13	PIK3R1	5295
HU	SIGEN	SUB	HUSIGENSUB03	Plate 3	L14	PTK2B	2185
HU	SIGEN	SUB	HUSIGENSUB03	Plate 3	L15	PRKY	5616
HU	SIGEN	SUB	HUSIGENSUB03	Plate 3	L16	MERTK	10461
HU	SIGEN	SUB	HUSIGENSUB03	Plate 3	L17	MAP3K1	4214
HU	SIGEN	SUB	HUSIGENSUB03	Plate 3	L18	CERK	64781
HU	SIGEN	SUB	HUSIGENSUB03	Plate 3	L19	ZAP70	7535
HU	SIGEN	SUB	HUSIGENSUB03	Plate 3	L20	NUCKS	64710
HU	SIGEN	SUB	HUSIGENSUB03	Plate 3	L21	STK23	26576
HU	SIGEN	SUB	HUSIGENSUB03	Plate 3	L22	CIT	11113
HU	SIGEN	SUB	HUSIGENSUB03	Plate 3	M03	CDKL4	344387
HU	SIGEN	SUB	HUSIGENSUB03	Plate 3	M04	ADCK5	203054
HU	SIGEN	SUB	HUSIGENSUB03	Plate 3	M05	KIAA2002	79834
HU	SIGEN	SUB	HUSIGENSUB03	Plate 3	M06	MAPK11	5600
HU	SIGEN	SUB	HUSIGENSUB03	Plate 3	M07	OSR1	9943
HU	SIGEN	SUB	HUSIGENSUB03	Plate 3	M08	PGK2	5232
HU	SIGEN	SUB	HUSIGENSUB03	Plate 3	M09	RAGE	5891
HU	SIGEN	SUB	HUSIGENSUB03	Plate 3	M10	BUB1B	701
HU	SIGEN	SUB	HUSIGENSUB03	Plate 3	M11	BMPR2	659
HU	SIGEN	SUB	HUSIGENSUB03	Plate 3	M12	MAP2K5	5607
HU	SIGEN	SUB	HUSIGENSUB03	Plate 3	M13	NRBP2	340371
HU	SIGEN	SUB	HUSIGENSUB03	Plate 3	M14	LAK	80216
HU	SIGEN	SUB	HUSIGENSUB03	Plate 3	M15	MAP2K4	6416
HU	SIGEN	SUB	HUSIGENSUB03	Plate 3	M16	CDK7	1022
HU	SIGEN	SUB	HUSIGENSUB03	Plate 3	M17	FLJ13052	65220
HU	SIGEN	SUB	HUSIGENSUB03	Plate 3	M18	LRRK1	79705
HU	SIGEN	SUB	HUSIGENSUB03	Plate 3	M19	TLK2	11011
HU	SIGEN	SUB	HUSIGENSUB03	Plate 3	M20	FLJ25006	124923
HU	SIGEN	SUB	HUSIGENSUB03	Plate 3	M21	TJP2	9414
HU	SIGEN	SUB	HUSIGENSUB03	Plate 3	M22	MAPK14	1432
HU	SIGEN	SUB	HUSIGENSUB03	Plate 3	N03	TBK1	29110
HU	SIGEN	SUB	HUSIGENSUB03	Plate 3	N04	CASK	8573
HU	SIGEN	SUB	HUSIGENSUB03	Plate 3	N05	ERN2	10595
HU	SIGEN	SUB	HUSIGENSUB03	Plate 3	N06	DYRK1B	9149
HU	SIGEN	SUB	HUSIGENSUB03	Plate 3	N07	PRKCI	5584
HU	SIGEN	SUB	HUSIGENSUB03	Plate 3	N08	SBK1	388228
HU	SIGEN	SUB	HUSIGENSUB03	Plate 3	N09	IKBKE	9641
HU	SIGEN	SUB	HUSIGENSUB03	Plate 3	N10	PCTK1	5127
HU	SIGEN	SUB	HUSIGENSUB03	Plate 3	N11	CSNK1A1L	122011
HU	SIGEN	SUB	HUSIGENSUB03	Plate 3	N12	MAP3K4	4216
HU	SIGEN	SUB	HUSIGENSUB03	Plate 3	N13	PIP5K1A	8394
HU	SIGEN	SUB	HUSIGENSUB03	Plate 3	N14	STK38L	23012
HU	SIGEN	SUB	HUSIGENSUB03	Plate 3	N15	STK17A	9263
HU	SIGEN	SUB	HUSIGENSUB03	Plate 3	N16	MGC4796	83931
HU	SIGEN	SUB	HUSIGENSUB03	Plate 3	N17	TEX14	56155
HU	SIGEN	SUB	HUSIGENSUB03	Plate 3	N18	PKIA	5569
HU	SIGEN	SUB	HUSIGENSUB03	Plate 3	N19	MAPKAPK2	9261
HU	SIGEN	SUB	HUSIGENSUB03	Plate 3	N20	RBKS	64080
HU	SIGEN	SUB	HUSIGENSUB03	Plate 3	N21	LTK	4058
HU	SIGEN	SUB	HUSIGENSUB03	Plate 3	N22	PHKA1	5255
HU	SIGEN	SUB	HUSIGENSUB03	Plate 3	O03	ERN1	2081
HU	SIGEN	SUB	HUSIGENSUB03	Plate 3	O04	GAK	2580
HU	SIGEN	SUB	HUSIGENSUB03	Plate 3	O05	STYK1	55359
HU	SIGEN	SUB	HUSIGENSUB03	Plate 3	O06	RPS6KA2	6196
HU	SIGEN	SUB	HUSIGENSUB03	Plate 3	O07	ARK5	9891
HU	SIGEN	SUB	HUSIGENSUB03	Plate 3	O08	MAPK6	5597
HU	SIGEN	SUB	HUSIGENSUB03	Plate 3	O09	PIP5K1B	8395
HU	SIGEN	SUB	HUSIGENSUB03	Plate 3	O10	GRK7	131890
HU	SIGEN	SUB	HUSIGENSUB03	Plate 3	O11	DGUOK	1716
HU	SIGEN	SUB	HUSIGENSUB03	Plate 3	O12	ADRBK1	156
HU	SIGEN	SUB	HUSIGENSUB03	Plate 3	O13	PANK3	79646
HU	SIGEN	SUB	HUSIGENSUB03	Plate 3	O14	CDK10	8558
HU	SIGEN	SUB	HUSIGENSUB03	Plate 3	O15	SRPK2	6733
HU	SIGEN	SUB	HUSIGENSUB03	Plate 3	O16	CDKN1A	1026
HU	SIGEN	SUB	HUSIGENSUB03	Plate 3	O17	CLK2	1196
HU	SIGEN	SUB	HUSIGENSUB03	Plate 3	O18	PANK2	80025
HU	SIGEN	SUB	HUSIGENSUB03	Plate 3	O19	TGFBR2	7048
HU	SIGEN	SUB	HUSIGENSUB03	Plate 3	O20	EPHA3	2042
HU	SIGEN	SUB	HUSIGENSUB03	Plate 3	O21	STK22B	23617
HU	SIGEN	SUB	HUSIGENSUB03	Plate 3	O22	PYCS	5832

## Sheet: HUSIGENSUB04 gene list
Genre	Library	Subset	Stock_Plate_Barcode	Plate_ID	Well_ID	Gene_Symbol	Gene_ID
HU	SIGEN	SUB	HUSIGENSUB04	Plate 4	B03	IHPK1	9807
HU	SIGEN	SUB	HUSIGENSUB04	Plate 4	B04	CDKN2D	1032
HU	SIGEN	SUB	HUSIGENSUB04	Plate 4	B05	BRD4	23476
HU	SIGEN	SUB	HUSIGENSUB04	Plate 4	B06	PRKCQ	5588
HU	SIGEN	SUB	HUSIGENSUB04	Plate 4	B07	TEC	7006
HU	SIGEN	SUB	HUSIGENSUB04	Plate 4	B08	PRKAG2	51422
HU	SIGEN	SUB	HUSIGENSUB04	Plate 4	B09	FRDA	2395
HU	SIGEN	SUB	HUSIGENSUB04	Plate 4	B10	MAP3K3	4215
HU	SIGEN	SUB	HUSIGENSUB04	Plate 4	B11	PRPS2	5634
HU	SIGEN	SUB	HUSIGENSUB04	Plate 4	B12	FGFRL1	53834
HU	SIGEN	SUB	HUSIGENSUB04	Plate 4	B13	AK5	26289
HU	SIGEN	SUB	HUSIGENSUB04	Plate 4	B14	NME1	4830
HU	SIGEN	SUB	HUSIGENSUB04	Plate 4	B15	MAST2	23139
HU	SIGEN	SUB	HUSIGENSUB04	Plate 4	B16	TNK1	8711
HU	SIGEN	SUB	HUSIGENSUB04	Plate 4	B17	CDK5R1	8851
HU	SIGEN	SUB	HUSIGENSUB04	Plate 4	B18	STK29	9024
HU	SIGEN	SUB	HUSIGENSUB04	Plate 4	B19	WEE1	7465
HU	SIGEN	SUB	HUSIGENSUB04	Plate 4	B20	NTRK3	4916
HU	SIGEN	SUB	HUSIGENSUB04	Plate 4	B21	CDK6	1021
HU	SIGEN	SUB	HUSIGENSUB04	Plate 4	B22	LMTK2	22853
HU	SIGEN	SUB	HUSIGENSUB04	Plate 4	C03	DTYMK	1841
HU	SIGEN	SUB	HUSIGENSUB04	Plate 4	C04	MAP3K10	4294
HU	SIGEN	SUB	HUSIGENSUB04	Plate 4	C05	PIK3R4	30849
HU	SIGEN	SUB	HUSIGENSUB04	Plate 4	C06	UCK1	83549
HU	SIGEN	SUB	HUSIGENSUB04	Plate 4	C07	GCK	2645
HU	SIGEN	SUB	HUSIGENSUB04	Plate 4	C08	FGFR2	2263
HU	SIGEN	SUB	HUSIGENSUB04	Plate 4	C09	EPHB2	2048
HU	SIGEN	SUB	HUSIGENSUB04	Plate 4	C10	ERBB3	2065
HU	SIGEN	SUB	HUSIGENSUB04	Plate 4	C11	SGKL	23678
HU	SIGEN	SUB	HUSIGENSUB04	Plate 4	C12	NEK3	4752
HU	SIGEN	SUB	HUSIGENSUB04	Plate 4	C13	DLG3	1741
HU	SIGEN	SUB	HUSIGENSUB04	Plate 4	C14	COL4A3BP	10087
HU	SIGEN	SUB	HUSIGENSUB04	Plate 4	C15	RET	5979
HU	SIGEN	SUB	HUSIGENSUB04	Plate 4	C16	CDC2L5	8621
HU	SIGEN	SUB	HUSIGENSUB04	Plate 4	C17	MAP2K6	5608
HU	SIGEN	SUB	HUSIGENSUB04	Plate 4	C18	ALK	238
HU	SIGEN	SUB	HUSIGENSUB04	Plate 4	C19	RPS6KC1	26750
HU	SIGEN	SUB	HUSIGENSUB04	Plate 4	C20	SPEG	10290
HU	SIGEN	SUB	HUSIGENSUB04	Plate 4	C21	NME7	29922
HU	SIGEN	SUB	HUSIGENSUB04	Plate 4	C22	TP53RK	112858
HU	SIGEN	SUB	HUSIGENSUB04	Plate 4	D03	EFNA5	1946
HU	SIGEN	SUB	HUSIGENSUB04	Plate 4	D04	PRKCG	5582
HU	SIGEN	SUB	HUSIGENSUB04	Plate 4	D05	MAPK13	5603
HU	SIGEN	SUB	HUSIGENSUB04	Plate 4	D06	STK38	11329
HU	SIGEN	SUB	HUSIGENSUB04	Plate 4	D07	TRIB2	28951
HU	SIGEN	SUB	HUSIGENSUB04	Plate 4	D08	PMVK	10654
HU	SIGEN	SUB	HUSIGENSUB04	Plate 4	D09	DGKH	160851
HU	SIGEN	SUB	HUSIGENSUB04	Plate 4	D10	EPHA1	2041
HU	SIGEN	SUB	HUSIGENSUB04	Plate 4	D11	FRK	2444
HU	SIGEN	SUB	HUSIGENSUB04	Plate 4	D12	RAF1	5894
HU	SIGEN	SUB	HUSIGENSUB04	Plate 4	D13	PIK3CB	5291
HU	SIGEN	SUB	HUSIGENSUB04	Plate 4	D14	PRKCSH	5589
HU	SIGEN	SUB	HUSIGENSUB04	Plate 4	D15	KCNH2	3757
HU	SIGEN	SUB	HUSIGENSUB04	Plate 4	D16	PRKCD	5580
HU	SIGEN	SUB	HUSIGENSUB04	Plate 4	D17	CDKL1	8814
HU	SIGEN	SUB	HUSIGENSUB04	Plate 4	D18	ATR	545
HU	SIGEN	SUB	HUSIGENSUB04	Plate 4	D19	NTRK2	4915
HU	SIGEN	SUB	HUSIGENSUB04	Plate 4	D20	CAMK2A	815
HU	SIGEN	SUB	HUSIGENSUB04	Plate 4	D21	AATK	9625
HU	SIGEN	SUB	HUSIGENSUB04	Plate 4	D22	KDR	3791
HU	SIGEN	SUB	HUSIGENSUB04	Plate 4	E03	TAF1	6872
HU	SIGEN	SUB	HUSIGENSUB04	Plate 4	E04	SPHK2	56848
HU	SIGEN	SUB	HUSIGENSUB04	Plate 4	E05	CDK11	23097
HU	SIGEN	SUB	HUSIGENSUB04	Plate 4	E06	TESK1	7016
HU	SIGEN	SUB	HUSIGENSUB04	Plate 4	E07	SNARK	81788
HU	SIGEN	SUB	HUSIGENSUB04	Plate 4	E08	CSNK2B	1460
HU	SIGEN	SUB	HUSIGENSUB04	Plate 4	E09	SCYL1	57410
HU	SIGEN	SUB	HUSIGENSUB04	Plate 4	E10	ERBB4	2066
HU	SIGEN	SUB	HUSIGENSUB04	Plate 4	E11	PRKAB2	5565
HU	SIGEN	SUB	HUSIGENSUB04	Plate 4	E12	PFKFB4	5210
HU	SIGEN	SUB	HUSIGENSUB04	Plate 4	E13	STK32B	55351
HU	SIGEN	SUB	HUSIGENSUB04	Plate 4	E14	PKMYT1	9088
HU	SIGEN	SUB	HUSIGENSUB04	Plate 4	E15	MAP3K7IP1	10454
HU	SIGEN	SUB	HUSIGENSUB04	Plate 4	E16	PACE-1	57147
HU	SIGEN	SUB	HUSIGENSUB04	Plate 4	E17	PRKR	5610
HU	SIGEN	SUB	HUSIGENSUB04	Plate 4	E18	IKBKB	3551
HU	SIGEN	SUB	HUSIGENSUB04	Plate 4	E19	RIPK3	11035
HU	SIGEN	SUB	HUSIGENSUB04	Plate 4	E20	MAP3K13	9175
HU	SIGEN	SUB	HUSIGENSUB04	Plate 4	E21	ULK4	54986
HU	SIGEN	SUB	HUSIGENSUB04	Plate 4	E22	CAMK1D	57118
HU	SIGEN	SUB	HUSIGENSUB04	Plate 4	F03	IRAK3	11213
HU	SIGEN	SUB	HUSIGENSUB04	Plate 4	F04	CDK9	1025
HU	SIGEN	SUB	HUSIGENSUB04	Plate 4	F05	MOS	4342
HU	SIGEN	SUB	HUSIGENSUB04	Plate 4	F06	FGFR4	2264
HU	SIGEN	SUB	HUSIGENSUB04	Plate 4	F07	PIP5K2B	8396
HU	SIGEN	SUB	HUSIGENSUB04	Plate 4	F08	CRKL	1399
HU	SIGEN	SUB	HUSIGENSUB04	Plate 4	F09	STK4	6789
HU	SIGEN	SUB	HUSIGENSUB04	Plate 4	F10	RPS6KA5	9252
HU	SIGEN	SUB	HUSIGENSUB04	Plate 4	F11	BAIAP1	9223
HU	SIGEN	SUB	HUSIGENSUB04	Plate 4	F12	STK32C	282974
HU	SIGEN	SUB	HUSIGENSUB04	Plate 4	F13	SLK	9748
HU	SIGEN	SUB	HUSIGENSUB04	Plate 4	F14	PRKD2	25865
HU	SIGEN	SUB	HUSIGENSUB04	Plate 4	F15	CDKN1C	1028
HU	SIGEN	SUB	HUSIGENSUB04	Plate 4	F16	LYK5	92335
HU	SIGEN	SUB	HUSIGENSUB04	Plate 4	F17	PIP5K1C	23396
HU	SIGEN	SUB	HUSIGENSUB04	Plate 4	F18	COMMD3	23412
HU	SIGEN	SUB	HUSIGENSUB04	Plate 4	F19	PFKL	5211
HU	SIGEN	SUB	HUSIGENSUB04	Plate 4	F20	TK2	7084
HU	SIGEN	SUB	HUSIGENSUB04	Plate 4	F21	PCK1	5105
HU	SIGEN	SUB	HUSIGENSUB04	Plate 4	F22	CSNK2A1	1457
HU	SIGEN	SUB	HUSIGENSUB04	Plate 4	G03	SRMS	6725
HU	SIGEN	SUB	HUSIGENSUB04	Plate 4	G04	BMPR1A	657
HU	SIGEN	SUB	HUSIGENSUB04	Plate 4	G05	MAP4K2	5871
HU	SIGEN	SUB	HUSIGENSUB04	Plate 4	G06	PRPS1L1	221823
HU	SIGEN	SUB	HUSIGENSUB04	Plate 4	G07	PDK1	5163
HU	SIGEN	SUB	HUSIGENSUB04	Plate 4	G08	IGF2R	3482
HU	SIGEN	SUB	HUSIGENSUB04	Plate 4	G09	MELK	9833
HU	SIGEN	SUB	HUSIGENSUB04	Plate 4	G10	TGFBR3	7049
HU	SIGEN	SUB	HUSIGENSUB04	Plate 4	G11	PRKCH	5583
HU	SIGEN	SUB	HUSIGENSUB04	Plate 4	G12	UMP-CMPK	51727
HU	SIGEN	SUB	HUSIGENSUB04	Plate 4	G13	PAK3	5063
HU	SIGEN	SUB	HUSIGENSUB04	Plate 4	G14	CHKA	1119
HU	SIGEN	SUB	HUSIGENSUB04	Plate 4	G15	PFKFB1	5207
HU	SIGEN	SUB	HUSIGENSUB04	Plate 4	G16	WNK4	65266
HU	SIGEN	SUB	HUSIGENSUB04	Plate 4	G17	INSRR	3645
HU	SIGEN	SUB	HUSIGENSUB04	Plate 4	G18	RPS6KA1	6195
HU	SIGEN	SUB	HUSIGENSUB04	Plate 4	G19	DLG2	1740
HU	SIGEN	SUB	HUSIGENSUB04	Plate 4	G20	IHPK3	117283
HU	SIGEN	SUB	HUSIGENSUB04	Plate 4	G21	PIP5K3	200576
HU	SIGEN	SUB	HUSIGENSUB04	Plate 4	G22	BMX	660
HU	SIGEN	SUB	HUSIGENSUB04	Plate 4	H03	CLK4	57396
HU	SIGEN	SUB	HUSIGENSUB04	Plate 4	H04	NME6	10201
HU	SIGEN	SUB	HUSIGENSUB04	Plate 4	H05	PAK2	5062
HU	SIGEN	SUB	HUSIGENSUB04	Plate 4	H06	DYRK1A	1859
HU	SIGEN	SUB	HUSIGENSUB04	Plate 4	H07	LOC390226	390226
HU	SIGEN	SUB	HUSIGENSUB04	Plate 4	H08	CAMK4	814
HU	SIGEN	SUB	HUSIGENSUB04	Plate 4	H09	CSNK1A1	1452
HU	SIGEN	SUB	HUSIGENSUB04	Plate 4	H10	JIK	51347
HU	SIGEN	SUB	HUSIGENSUB04	Plate 4	H11	NME2	4831
HU	SIGEN	SUB	HUSIGENSUB04	Plate 4	H12	PKLR	5313
HU	SIGEN	SUB	HUSIGENSUB04	Plate 4	H13	MAK	4117
HU	SIGEN	SUB	HUSIGENSUB04	Plate 4	H14	PAK7	57144
HU	SIGEN	SUB	HUSIGENSUB04	Plate 4	H15	PIK3CD	5293
HU	SIGEN	SUB	HUSIGENSUB04	Plate 4	H16	VRK1	7443
HU	SIGEN	SUB	HUSIGENSUB04	Plate 4	H17	MAP3K6	9064
HU	SIGEN	SUB	HUSIGENSUB04	Plate 4	H18	EPHA6	285220
HU	SIGEN	SUB	HUSIGENSUB04	Plate 4	H19	BRDT	676
HU	SIGEN	SUB	HUSIGENSUB04	Plate 4	H20	GUCY2C	2984
HU	SIGEN	SUB	HUSIGENSUB04	Plate 4	H21	EIF2AK4	440275
HU	SIGEN	SUB	HUSIGENSUB04	Plate 4	H22	PNCK	139728
HU	SIGEN	SUB	HUSIGENSUB04	Plate 4	I03	VRK3	51231
HU	SIGEN	SUB	HUSIGENSUB04	Plate 4	I04	CHUK	1147
HU	SIGEN	SUB	HUSIGENSUB04	Plate 4	I05	PDGFRA	5156
HU	SIGEN	SUB	HUSIGENSUB04	Plate 4	I06	TPK1	27010
HU	SIGEN	SUB	HUSIGENSUB04	Plate 4	I07	DDR1	780
HU	SIGEN	SUB	HUSIGENSUB04	Plate 4	I08	C14ORF20	283629
HU	SIGEN	SUB	HUSIGENSUB04	Plate 4	I09	PTK9L	11344
HU	SIGEN	SUB	HUSIGENSUB04	Plate 4	I10	PIM3	415116
HU	SIGEN	SUB	HUSIGENSUB04	Plate 4	I11	PIK3C2A	5286
HU	SIGEN	SUB	HUSIGENSUB04	Plate 4	I12	LMTK3	114783
HU	SIGEN	SUB	HUSIGENSUB04	Plate 4	I13	STK32A	202374
HU	SIGEN	SUB	HUSIGENSUB04	Plate 4	I14	CHEK2	11200
HU	SIGEN	SUB	HUSIGENSUB04	Plate 4	I15	GTF2H1	2965
HU	SIGEN	SUB	HUSIGENSUB04	Plate 4	I16	JAK1	3716
HU	SIGEN	SUB	HUSIGENSUB04	Plate 4	I17	TOPK	55872
HU	SIGEN	SUB	HUSIGENSUB04	Plate 4	I18	EIF2AK3	9451
HU	SIGEN	SUB	HUSIGENSUB04	Plate 4	I19	ZAK	51776
HU	SIGEN	SUB	HUSIGENSUB04	Plate 4	I20	PIK3C3	5289
HU	SIGEN	SUB	HUSIGENSUB04	Plate 4	I21	PDK4	5166
HU	SIGEN	SUB	HUSIGENSUB04	Plate 4	I22	ROCK2	9475
HU	SIGEN	SUB	HUSIGENSUB04	Plate 4	J03	PIK3C2B	5287
HU	SIGEN	SUB	HUSIGENSUB04	Plate 4	J04	MET	4233
HU	SIGEN	SUB	HUSIGENSUB04	Plate 4	J05	SGK	6446
HU	SIGEN	SUB	HUSIGENSUB04	Plate 4	J06	FYN	2534
HU	SIGEN	SUB	HUSIGENSUB04	Plate 4	J07	CLK3	1198
HU	SIGEN	SUB	HUSIGENSUB04	Plate 4	J08	DKFZP434C131	25989
HU	SIGEN	SUB	HUSIGENSUB04	Plate 4	J09	PXK	54899
HU	SIGEN	SUB	HUSIGENSUB04	Plate 4	J10	SAST	22983
HU	SIGEN	SUB	HUSIGENSUB04	Plate 4	J11	HUNK	30811
HU	SIGEN	SUB	HUSIGENSUB04	Plate 4	J12	NEK2	4751
HU	SIGEN	SUB	HUSIGENSUB04	Plate 4	J13	MAP4K1	11184
HU	SIGEN	SUB	HUSIGENSUB04	Plate 4	J14	MAPKAPK5	8550
HU	SIGEN	SUB	HUSIGENSUB04	Plate 4	J15	PCTK2	5128
HU	SIGEN	SUB	HUSIGENSUB04	Plate 4	J16	NRK	203447
HU	SIGEN	SUB	HUSIGENSUB04	Plate 4	J17	INSR	3643
HU	SIGEN	SUB	HUSIGENSUB04	Plate 4	J18	PFKFB2	5208
HU	SIGEN	SUB	HUSIGENSUB04	Plate 4	J19	HIPK4	147746
HU	SIGEN	SUB	HUSIGENSUB04	Plate 4	J20	MARK4	57787
HU	SIGEN	SUB	HUSIGENSUB04	Plate 4	J21	SIK2	23235
HU	SIGEN	SUB	HUSIGENSUB04	Plate 4	J22	EPHB1	2047
HU	SIGEN	SUB	HUSIGENSUB04	Plate 4	K03	MAGI-3	260425
HU	SIGEN	SUB	HUSIGENSUB04	Plate 4	K04	NRBP	29959
HU	SIGEN	SUB	HUSIGENSUB04	Plate 4	K05	IKBKG	8517
HU	SIGEN	SUB	HUSIGENSUB04	Plate 4	K06	ULK1	8408
HU	SIGEN	SUB	HUSIGENSUB04	Plate 4	K07	N4BP2	55728
HU	SIGEN	SUB	HUSIGENSUB04	Plate 4	K08	PRKCA	5578
HU	SIGEN	SUB	HUSIGENSUB04	Plate 4	K09	NEK1	4750
HU	SIGEN	SUB	HUSIGENSUB04	Plate 4	K10	CDKL2	8999
HU	SIGEN	SUB	HUSIGENSUB04	Plate 4	K11	XYLB	9942
HU	SIGEN	SUB	HUSIGENSUB04	Plate 4	K12	FES	2242
HU	SIGEN	SUB	HUSIGENSUB04	Plate 4	K13	RP6-213H19.1	51765
HU	SIGEN	SUB	HUSIGENSUB04	Plate 4	K14	PRKAB1	5564
HU	SIGEN	SUB	HUSIGENSUB04	Plate 4	K15	SMG1	23049
HU	SIGEN	SUB	HUSIGENSUB04	Plate 4	K16	HAK	115701
HU	SIGEN	SUB	HUSIGENSUB04	Plate 4	K17	IHPK2	51447
HU	SIGEN	SUB	HUSIGENSUB04	Plate 4	K18	CDK2	1017
HU	SIGEN	SUB	HUSIGENSUB04	Plate 4	K19	ILK	3611
HU	SIGEN	SUB	HUSIGENSUB04	Plate 4	K20	MAP2K2	5605
HU	SIGEN	SUB	HUSIGENSUB04	Plate 4	K21	PSKH2	85481
HU	SIGEN	SUB	HUSIGENSUB04	Plate 4	K22	MAPK10	5602
HU	SIGEN	SUB	HUSIGENSUB04	Plate 4	L03	CALM2	805
HU	SIGEN	SUB	HUSIGENSUB04	Plate 4	L04	PGK1	5230
HU	SIGEN	SUB	HUSIGENSUB04	Plate 4	L05	KHK	3795
HU	SIGEN	SUB	HUSIGENSUB04	Plate 4	L06	AK3L1	50808
HU	SIGEN	SUB	HUSIGENSUB04	Plate 4	L07	GUK1	2987
HU	SIGEN	SUB	HUSIGENSUB04	Plate 4	L08	PLK3	1263
HU	SIGEN	SUB	HUSIGENSUB04	Plate 4	L09	CKM	1158
HU	SIGEN	SUB	HUSIGENSUB04	Plate 4	L10	EFNB3	1949
HU	SIGEN	SUB	HUSIGENSUB04	Plate 4	L11	MAP4K3	8491
HU	SIGEN	SUB	HUSIGENSUB04	Plate 4	L12	EPHB3	2049
HU	SIGEN	SUB	HUSIGENSUB04	Plate 4	L13	PRKDC	5591
HU	SIGEN	SUB	HUSIGENSUB04	Plate 4	L14	PRKCB1	5579
HU	SIGEN	SUB	HUSIGENSUB04	Plate 4	L15	PRPF4B	8899
HU	SIGEN	SUB	HUSIGENSUB04	Plate 4	L16	DGKD	8527
HU	SIGEN	SUB	HUSIGENSUB04	Plate 4	L17	RIOK3	8780
HU	SIGEN	SUB	HUSIGENSUB04	Plate 4	L18	EPHB4	2050
HU	SIGEN	SUB	HUSIGENSUB04	Plate 4	L19	KIAA1765	85443
HU	SIGEN	SUB	HUSIGENSUB04	Plate 4	L20	MGC45428	166614
HU	SIGEN	SUB	HUSIGENSUB04	Plate 4	L21	EXOSC10	5394
HU	SIGEN	SUB	HUSIGENSUB04	Plate 4	L22	CHKB	1120
HU	SIGEN	SUB	HUSIGENSUB04	Plate 4	M03	PRKAR2B	5577
HU	SIGEN	SUB	HUSIGENSUB04	Plate 4	M04	NME4	4833
HU	SIGEN	SUB	HUSIGENSUB04	Plate 4	M05	PCK2	5106
HU	SIGEN	SUB	HUSIGENSUB04	Plate 4	M06	BRAF	673
HU	SIGEN	SUB	HUSIGENSUB04	Plate 4	M07	AMHR2	269
HU	SIGEN	SUB	HUSIGENSUB04	Plate 4	M08	PASK	23178
HU	SIGEN	SUB	HUSIGENSUB04	Plate 4	M09	DUSP21	63904
HU	SIGEN	SUB	HUSIGENSUB04	Plate 4	M10	HUS1	3364
HU	SIGEN	SUB	HUSIGENSUB04	Plate 4	M11	CDKN2B	1030
HU	SIGEN	SUB	HUSIGENSUB04	Plate 4	M12	TLK1	9874
HU	SIGEN	SUB	HUSIGENSUB04	Plate 4	M13	DLG1	1739
HU	SIGEN	SUB	HUSIGENSUB04	Plate 4	M14	PFKM	5213
HU	SIGEN	SUB	HUSIGENSUB04	Plate 4	M15	C9ORF96	169436
HU	SIGEN	SUB	HUSIGENSUB04	Plate 4	M16	PRKAA2	5563
HU	SIGEN	SUB	HUSIGENSUB04	Plate 4	M17	MAP2K1	5604
HU	SIGEN	SUB	HUSIGENSUB04	Plate 4	M18	ITPKB	3707
HU	SIGEN	SUB	HUSIGENSUB04	Plate 4	M19	GALK2	2585
HU	SIGEN	SUB	HUSIGENSUB04	Plate 4	M20	MPP3	4356
HU	SIGEN	SUB	HUSIGENSUB04	Plate 4	M21	NTRK1	4914
HU	SIGEN	SUB	HUSIGENSUB04	Plate 4	M22	CDK3	1018
HU	SIGEN	SUB	HUSIGENSUB04	Plate 4	N03	PDPK1	5170
HU	SIGEN	SUB	HUSIGENSUB04	Plate 4	N04	MST1R	4486
HU	SIGEN	SUB	HUSIGENSUB04	Plate 4	N05	C10ORF89	118672
HU	SIGEN	SUB	HUSIGENSUB04	Plate 4	N06	AK2	204
HU	SIGEN	SUB	HUSIGENSUB04	Plate 4	N07	EPHA4	2043
HU	SIGEN	SUB	HUSIGENSUB04	Plate 4	N08	NEK7	140609
HU	SIGEN	SUB	HUSIGENSUB04	Plate 4	N09	DCAMKL1	9201
HU	SIGEN	SUB	HUSIGENSUB04	Plate 4	N10	PRKWNK1	65125
HU	SIGEN	SUB	HUSIGENSUB04	Plate 4	N11	GK2	2712
HU	SIGEN	SUB	HUSIGENSUB04	Plate 4	N12	TSKS	60385
HU	SIGEN	SUB	HUSIGENSUB04	Plate 4	N13	KUB3	91419
HU	SIGEN	SUB	HUSIGENSUB04	Plate 4	N14	STK19	8859
HU	SIGEN	SUB	HUSIGENSUB04	Plate 4	N15	TRPM7	54822
HU	SIGEN	SUB	HUSIGENSUB04	Plate 4	N16	MAPK12	6300
HU	SIGEN	SUB	HUSIGENSUB04	Plate 4	N17	MYLK	4638
HU	SIGEN	SUB	HUSIGENSUB04	Plate 4	N18	GALK1	2584
HU	SIGEN	SUB	HUSIGENSUB04	Plate 4	N19	GUCY2F	2986
HU	SIGEN	SUB	HUSIGENSUB04	Plate 4	N20	IPMK	253430
HU	SIGEN	SUB	HUSIGENSUB04	Plate 4	N21	GSK3B	2932
HU	SIGEN	SUB	HUSIGENSUB04	Plate 4	N22	PANK4	55229
HU	SIGEN	SUB	HUSIGENSUB04	Plate 4	O03	PRKACG	5568
HU	SIGEN	SUB	HUSIGENSUB04	Plate 4	O04	ALPPL2	251
HU	SIGEN	SUB	HUSIGENSUB04	Plate 4	O05	FLT1	2321
HU	SIGEN	SUB	HUSIGENSUB04	Plate 4	O06	SGPP1	81537
HU	SIGEN	SUB	HUSIGENSUB04	Plate 4	O07	DOT1L	84444
HU	SIGEN	SUB	HUSIGENSUB04	Plate 4	O08	PPP1R3A	5506
HU	SIGEN	SUB	HUSIGENSUB04	Plate 4	O09	DUSP10	11221
HU	SIGEN	SUB	HUSIGENSUB04	Plate 4	O10	PTPN5	84867
HU	SIGEN	SUB	HUSIGENSUB04	Plate 4	O11	PPP1R3C	5507
HU	SIGEN	SUB	HUSIGENSUB04	Plate 4	O12	DUSP11	8446
HU	SIGEN	SUB	HUSIGENSUB04	Plate 4	O13	CTDSP1	58190
HU	SIGEN	SUB	HUSIGENSUB04	Plate 4	O14	PTPDC1	138639
HU	SIGEN	SUB	HUSIGENSUB04	Plate 4	O15	PTPRJ	5795
HU	SIGEN	SUB	HUSIGENSUB04	Plate 4	O16	MTMR4	9110
HU	SIGEN	SUB	HUSIGENSUB04	Plate 4	O17	NT5M	56953
HU	SIGEN	SUB	HUSIGENSUB04	Plate 4	O18	PPP1R1B	84152
HU	SIGEN	SUB	HUSIGENSUB04	Plate 4	O19	CDC25A	993
HU	SIGEN	SUB	HUSIGENSUB04	Plate 4	O20	G6PC3	92579
HU	SIGEN	SUB	HUSIGENSUB04	Plate 4	O21	PPP3CA	5530
HU	SIGEN	SUB	HUSIGENSUB04	Plate 4	O22	FLJ32332	132160

## Sheet: HUSIGENSUB05 gene list
Genre	Library	Subset	Stock_Plate_Barcode	Plate_ID	Well_ID	Gene_Symbol	Gene_ID
HU	SIGEN	SUB	HUSIGENSUB05	Plate 5	B03	PTPRO	5800
HU	SIGEN	SUB	HUSIGENSUB05	Plate 5	B04	PPP2R4	5524
HU	SIGEN	SUB	HUSIGENSUB05	Plate 5	B05	ALPL	249
HU	SIGEN	SUB	HUSIGENSUB05	Plate 5	B06	PTPRT	11122
HU	SIGEN	SUB	HUSIGENSUB05	Plate 5	B07	NUDT14	256281
HU	SIGEN	SUB	HUSIGENSUB05	Plate 5	B08	CTDP1	9150
HU	SIGEN	SUB	HUSIGENSUB05	Plate 5	B09	EYA4	2070
HU	SIGEN	SUB	HUSIGENSUB05	Plate 5	B10	NUDT15	55270
HU	SIGEN	SUB	HUSIGENSUB05	Plate 5	B11	DUSP5	1847
HU	SIGEN	SUB	HUSIGENSUB05	Plate 5	B12	PTPN2	5771
HU	SIGEN	SUB	HUSIGENSUB05	Plate 5	B13	PTPRD	5789
HU	SIGEN	SUB	HUSIGENSUB05	Plate 5	B14	PIB5PA	27124
HU	SIGEN	SUB	HUSIGENSUB05	Plate 5	B15	DUSP4	1846
HU	SIGEN	SUB	HUSIGENSUB05	Plate 5	B16	PTPRH	5794
HU	SIGEN	SUB	HUSIGENSUB05	Plate 5	B17	MTM1	4534
HU	SIGEN	SUB	HUSIGENSUB05	Plate 5	B18	PPM1B	5495
HU	SIGEN	SUB	HUSIGENSUB05	Plate 5	B19	PSPH	5723
HU	SIGEN	SUB	HUSIGENSUB05	Plate 5	B20	FLJ23751	92370
HU	SIGEN	SUB	HUSIGENSUB05	Plate 5	B21	CDC25C	995
HU	SIGEN	SUB	HUSIGENSUB05	Plate 5	B22	PPP4C	5531
HU	SIGEN	SUB	HUSIGENSUB05	Plate 5	C03	NUDT1	4521
HU	SIGEN	SUB	HUSIGENSUB05	Plate 5	C04	PPM1A	5494
HU	SIGEN	SUB	HUSIGENSUB05	Plate 5	C05	PHPT1	29085
HU	SIGEN	SUB	HUSIGENSUB05	Plate 5	C06	PPP1CC	5501
HU	SIGEN	SUB	HUSIGENSUB05	Plate 5	C07	PTPN21	11099
HU	SIGEN	SUB	HUSIGENSUB05	Plate 5	C08	DKFZP566K0524	26095
HU	SIGEN	SUB	HUSIGENSUB05	Plate 5	C09	EYA2	2139
HU	SIGEN	SUB	HUSIGENSUB05	Plate 5	C10	NT5C3	51251
HU	SIGEN	SUB	HUSIGENSUB05	Plate 5	C11	PR48	28227
HU	SIGEN	SUB	HUSIGENSUB05	Plate 5	C12	G6PC	2538
HU	SIGEN	SUB	HUSIGENSUB05	Plate 5	C13	MK-STYX	51657
HU	SIGEN	SUB	HUSIGENSUB05	Plate 5	C14	ACP2	53
HU	SIGEN	SUB	HUSIGENSUB05	Plate 5	C15	INPP4A	3631
HU	SIGEN	SUB	HUSIGENSUB05	Plate 5	C16	PPP2R2A	5520
HU	SIGEN	SUB	HUSIGENSUB05	Plate 5	C17	PTPN13	5783
HU	SIGEN	SUB	HUSIGENSUB05	Plate 5	C18	PTPN18	26469
HU	SIGEN	SUB	HUSIGENSUB05	Plate 5	C19	PGAM2	5224
HU	SIGEN	SUB	HUSIGENSUB05	Plate 5	C20	PTPN11	5781
HU	SIGEN	SUB	HUSIGENSUB05	Plate 5	C21	EPM2A	7957
HU	SIGEN	SUB	HUSIGENSUB05	Plate 5	C22	PPFIA1	8500
HU	SIGEN	SUB	HUSIGENSUB05	Plate 5	D03	PPP1R14B	26472
HU	SIGEN	SUB	HUSIGENSUB05	Plate 5	D04	DUSP3	1845
HU	SIGEN	SUB	HUSIGENSUB05	Plate 5	D05	PTPRA	5786
HU	SIGEN	SUB	HUSIGENSUB05	Plate 5	D06	ILKAP	80895
HU	SIGEN	SUB	HUSIGENSUB05	Plate 5	D07	PPP3R1	5534
HU	SIGEN	SUB	HUSIGENSUB05	Plate 5	D08	PTPN6	5777
HU	SIGEN	SUB	HUSIGENSUB05	Plate 5	D09	PPP2R3A	5523
HU	SIGEN	SUB	HUSIGENSUB05	Plate 5	D10	SET	6418
HU	SIGEN	SUB	HUSIGENSUB05	Plate 5	D11	FLJ25449	151649
HU	SIGEN	SUB	HUSIGENSUB05	Plate 5	D12	NUDT3	11165
HU	SIGEN	SUB	HUSIGENSUB05	Plate 5	D13	FLJ22405	64419
HU	SIGEN	SUB	HUSIGENSUB05	Plate 5	D14	NT5C1A	84618
HU	SIGEN	SUB	HUSIGENSUB05	Plate 5	D15	INPP5E	56623
HU	SIGEN	SUB	HUSIGENSUB05	Plate 5	D16	DUSP19	142679
HU	SIGEN	SUB	HUSIGENSUB05	Plate 5	D17	KIAA0310	9919
HU	SIGEN	SUB	HUSIGENSUB05	Plate 5	D18	CILP	8483
HU	SIGEN	SUB	HUSIGENSUB05	Plate 5	D19	DUSP14	11072
HU	SIGEN	SUB	HUSIGENSUB05	Plate 5	D20	ACP6	51205
HU	SIGEN	SUB	HUSIGENSUB05	Plate 5	D21	SSH1	54434
HU	SIGEN	SUB	HUSIGENSUB05	Plate 5	D22	G6PC2	57818
HU	SIGEN	SUB	HUSIGENSUB05	Plate 5	E03	NT5C	30833
HU	SIGEN	SUB	HUSIGENSUB05	Plate 5	E04	SSH2	85464
HU	SIGEN	SUB	HUSIGENSUB05	Plate 5	E05	PPM2C	54704
HU	SIGEN	SUB	HUSIGENSUB05	Plate 5	E06	KIAA0377	9677
HU	SIGEN	SUB	HUSIGENSUB05	Plate 5	E07	PPP2R1A	5518
HU	SIGEN	SUB	HUSIGENSUB05	Plate 5	E08	TENS1	64759
HU	SIGEN	SUB	HUSIGENSUB05	Plate 5	E09	PTPN23	25930
HU	SIGEN	SUB	HUSIGENSUB05	Plate 5	E10	PON2	5445
HU	SIGEN	SUB	HUSIGENSUB05	Plate 5	E11	CDKN3	1033
HU	SIGEN	SUB	HUSIGENSUB05	Plate 5	E12	PPP6C	5537
HU	SIGEN	SUB	HUSIGENSUB05	Plate 5	E13	PPAP2B	8613
HU	SIGEN	SUB	HUSIGENSUB05	Plate 5	E14	PPP5C	5536
HU	SIGEN	SUB	HUSIGENSUB05	Plate 5	E15	IMPA2	3613
HU	SIGEN	SUB	HUSIGENSUB05	Plate 5	E16	TPTE2	93492
HU	SIGEN	SUB	HUSIGENSUB05	Plate 5	E17	PTPN14	5784
HU	SIGEN	SUB	HUSIGENSUB05	Plate 5	E18	PPAP2C	8612
HU	SIGEN	SUB	HUSIGENSUB05	Plate 5	E19	PPP2R2B	5521
HU	SIGEN	SUB	HUSIGENSUB05	Plate 5	E20	PPP1R1C	151242
HU	SIGEN	SUB	HUSIGENSUB05	Plate 5	E21	PPP1R7	5510
HU	SIGEN	SUB	HUSIGENSUB05	Plate 5	E22	PTP4A3	11156
HU	SIGEN	SUB	HUSIGENSUB05	Plate 5	F03	PPP1R2	5504
HU	SIGEN	SUB	HUSIGENSUB05	Plate 5	F04	FBP1	2203
HU	SIGEN	SUB	HUSIGENSUB05	Plate 5	F05	WBP11	51729
HU	SIGEN	SUB	HUSIGENSUB05	Plate 5	F06	PPM1F	9647
HU	SIGEN	SUB	HUSIGENSUB05	Plate 5	F07	PPP1R1A	5502
HU	SIGEN	SUB	HUSIGENSUB05	Plate 5	F08	PPP2R1B	5519
HU	SIGEN	SUB	HUSIGENSUB05	Plate 5	F09	SGPP2	130367
HU	SIGEN	SUB	HUSIGENSUB05	Plate 5	F10	FBP2	8789
HU	SIGEN	SUB	HUSIGENSUB05	Plate 5	F11	PTPLB	201562
HU	SIGEN	SUB	HUSIGENSUB05	Plate 5	F12	DUSP7	1849
HU	SIGEN	SUB	HUSIGENSUB05	Plate 5	F13	ALPI	248
HU	SIGEN	SUB	HUSIGENSUB05	Plate 5	F14	PPFIA4	8497
HU	SIGEN	SUB	HUSIGENSUB05	Plate 5	F15	BPNT1	10380
HU	SIGEN	SUB	HUSIGENSUB05	Plate 5	F16	IGBP1	3476
HU	SIGEN	SUB	HUSIGENSUB05	Plate 5	F17	ACP5	54
HU	SIGEN	SUB	HUSIGENSUB05	Plate 5	F18	DUSP13	51207
HU	SIGEN	SUB	HUSIGENSUB05	Plate 5	F19	INPP5A	3632
HU	SIGEN	SUB	HUSIGENSUB05	Plate 5	F20	SBF1	6305
HU	SIGEN	SUB	HUSIGENSUB05	Plate 5	F21	PPM1E	22843
HU	SIGEN	SUB	HUSIGENSUB05	Plate 5	F22	PPP1R8	5511
HU	SIGEN	SUB	HUSIGENSUB05	Plate 5	G03	NT5C1B	93034
HU	SIGEN	SUB	HUSIGENSUB05	Plate 5	G04	MTMR7	9108
HU	SIGEN	SUB	HUSIGENSUB05	Plate 5	G05	PPP1R12A	4659
HU	SIGEN	SUB	HUSIGENSUB05	Plate 5	G06	CTDSP2	10106
HU	SIGEN	SUB	HUSIGENSUB05	Plate 5	G07	C9ORF67	84814
HU	SIGEN	SUB	HUSIGENSUB05	Plate 5	G08	THTPA	79178
HU	SIGEN	SUB	HUSIGENSUB05	Plate 5	G09	NUDT12	83594
HU	SIGEN	SUB	HUSIGENSUB05	Plate 5	G10	DUSP22	56940
HU	SIGEN	SUB	HUSIGENSUB05	Plate 5	G11	CDC25B	994
HU	SIGEN	SUB	HUSIGENSUB05	Plate 5	G12	PTPRR	5801
HU	SIGEN	SUB	HUSIGENSUB05	Plate 5	G13	NUDT4	11163
HU	SIGEN	SUB	HUSIGENSUB05	Plate 5	G14	PPP2R5D	5528
HU	SIGEN	SUB	HUSIGENSUB05	Plate 5	G15	PTPN1	5770
HU	SIGEN	SUB	HUSIGENSUB05	Plate 5	G16	ACPP	55
HU	SIGEN	SUB	HUSIGENSUB05	Plate 5	G17	DUSP15	128853
HU	SIGEN	SUB	HUSIGENSUB05	Plate 5	G18	SSH3	54961
HU	SIGEN	SUB	HUSIGENSUB05	Plate 5	G19	PPP1R13B	23368
HU	SIGEN	SUB	HUSIGENSUB05	Plate 5	G20	LPPR4	9890
HU	SIGEN	SUB	HUSIGENSUB05	Plate 5	G21	DKFZP761G058	152926
HU	SIGEN	SUB	HUSIGENSUB05	Plate 5	G22	PTPN22	26191
HU	SIGEN	SUB	HUSIGENSUB05	Plate 5	H03	PTPN4	5775
HU	SIGEN	SUB	HUSIGENSUB05	Plate 5	H04	PPM1L	151742
HU	SIGEN	SUB	HUSIGENSUB05	Plate 5	H05	PPFIBP2	8495
HU	SIGEN	SUB	HUSIGENSUB05	Plate 5	H06	MTMR6	9107
HU	SIGEN	SUB	HUSIGENSUB05	Plate 5	H07	PPP1R12B	4660
HU	SIGEN	SUB	HUSIGENSUB05	Plate 5	H08	PPM1G	5496
HU	SIGEN	SUB	HUSIGENSUB05	Plate 5	H09	PPP3R2	5535
HU	SIGEN	SUB	HUSIGENSUB05	Plate 5	H10	ALPP	250
HU	SIGEN	SUB	HUSIGENSUB05	Plate 5	H11	CDC14B	8555
HU	SIGEN	SUB	HUSIGENSUB05	Plate 5	H12	PPP1R16B	26051
HU	SIGEN	SUB	HUSIGENSUB05	Plate 5	H13	NUDT5	11164
HU	SIGEN	SUB	HUSIGENSUB05	Plate 5	H14	MINPP1	9562
HU	SIGEN	SUB	HUSIGENSUB05	Plate 5	H15	PPFIA3	8541
HU	SIGEN	SUB	HUSIGENSUB05	Plate 5	H16	PTPN9	5780
HU	SIGEN	SUB	HUSIGENSUB05	Plate 5	H17	PTPRG	5793
HU	SIGEN	SUB	HUSIGENSUB05	Plate 5	H18	PTPN12	5782
HU	SIGEN	SUB	HUSIGENSUB05	Plate 5	H19	DUSP18	150290
HU	SIGEN	SUB	HUSIGENSUB05	Plate 5	H20	PTPRU	10076
HU	SIGEN	SUB	HUSIGENSUB05	Plate 5	H21	NT5E	4907
HU	SIGEN	SUB	HUSIGENSUB05	Plate 5	H22	DUSP2	1844
HU	SIGEN	SUB	HUSIGENSUB05	Plate 5	I03	PPP1R3D	5509
HU	SIGEN	SUB	HUSIGENSUB05	Plate 5	I04	SYNJ1	8867
HU	SIGEN	SUB	HUSIGENSUB05	Plate 5	I05	PTP4A2	8073
HU	SIGEN	SUB	HUSIGENSUB05	Plate 5	I06	PPP1CB	5500
HU	SIGEN	SUB	HUSIGENSUB05	Plate 5	I07	PGAM4	441531
HU	SIGEN	SUB	HUSIGENSUB05	Plate 5	I08	DUSP8	1850
HU	SIGEN	SUB	HUSIGENSUB05	Plate 5	I09	ENPP7	339221
HU	SIGEN	SUB	HUSIGENSUB05	Plate 5	I10	IMPA1	3612
HU	SIGEN	SUB	HUSIGENSUB05	Plate 5	I11	STYX	6815
HU	SIGEN	SUB	HUSIGENSUB05	Plate 5	I12	PPM1D	8493
HU	SIGEN	SUB	HUSIGENSUB05	Plate 5	I13	PON1	5444
HU	SIGEN	SUB	HUSIGENSUB05	Plate 5	I14	PTPRC	5788
HU	SIGEN	SUB	HUSIGENSUB05	Plate 5	I15	MGC10067	134510
HU	SIGEN	SUB	HUSIGENSUB05	Plate 5	I16	PPAPDC2	403313
HU	SIGEN	SUB	HUSIGENSUB05	Plate 5	I17	PPP2R2D	55844
HU	SIGEN	SUB	HUSIGENSUB05	Plate 5	I18	DUSP9	1852
HU	SIGEN	SUB	HUSIGENSUB05	Plate 5	I19	DLG7	9787
HU	SIGEN	SUB	HUSIGENSUB05	Plate 5	I20	PPAP2A	8611
HU	SIGEN	SUB	HUSIGENSUB05	Plate 5	I21	PTPN20A	653129
HU	SIGEN	SUB	HUSIGENSUB05	Plate 5	I22	PDP2	57546
HU	SIGEN	SUB	HUSIGENSUB05	Plate 5	J03	INPP4B	8821
HU	SIGEN	SUB	HUSIGENSUB05	Plate 5	J04	OCRL	4952
HU	SIGEN	SUB	HUSIGENSUB05	Plate 5	J05	MTMR3	8897
HU	SIGEN	SUB	HUSIGENSUB05	Plate 5	J06	MTMR2	8898
HU	SIGEN	SUB	HUSIGENSUB05	Plate 5	J07	ACP1	52
HU	SIGEN	SUB	HUSIGENSUB05	Plate 5	J08	PPEF1	5475
HU	SIGEN	SUB	HUSIGENSUB05	Plate 5	J09	TIMM50	92609
HU	SIGEN	SUB	HUSIGENSUB05	Plate 5	J10	DUSP1	1843
HU	SIGEN	SUB	HUSIGENSUB05	Plate 5	J11	EYA1	2138
HU	SIGEN	SUB	HUSIGENSUB05	Plate 5	J12	ACPT	93650
HU	SIGEN	SUB	HUSIGENSUB05	Plate 5	J13	NT5C2	22978
HU	SIGEN	SUB	HUSIGENSUB05	Plate 5	J14	PTPRZ1	5803
HU	SIGEN	SUB	HUSIGENSUB05	Plate 5	J15	MTMR1	8776
HU	SIGEN	SUB	HUSIGENSUB05	Plate 5	J16	PTPLA	9200
HU	SIGEN	SUB	HUSIGENSUB05	Plate 5	J17	PPP2CZ	333926
HU	SIGEN	SUB	HUSIGENSUB05	Plate 5	J18	PPP2R5A	5525
HU	SIGEN	SUB	HUSIGENSUB05	Plate 5	J19	PPP2R5E	5529
HU	SIGEN	SUB	HUSIGENSUB05	Plate 5	J20	PTPMT1	114971
HU	SIGEN	SUB	HUSIGENSUB05	Plate 5	J21	PPP2CB	5516
HU	SIGEN	SUB	HUSIGENSUB05	Plate 5	J22	DUSP12	11266
HU	SIGEN	SUB	HUSIGENSUB05	Plate 5	K03	PPP3CC	5533
HU	SIGEN	SUB	HUSIGENSUB05	Plate 5	K04	NUDT9	53343
HU	SIGEN	SUB	HUSIGENSUB05	Plate 5	K05	INPPL1	3636
HU	SIGEN	SUB	HUSIGENSUB05	Plate 5	K06	SYNJ2	8871
HU	SIGEN	SUB	HUSIGENSUB05	Plate 5	K07	PPP2CA	5515
HU	SIGEN	SUB	HUSIGENSUB05	Plate 5	K08	PTPRM	5797
HU	SIGEN	SUB	HUSIGENSUB05	Plate 5	K09	TA-PP2C	160760
HU	SIGEN	SUB	HUSIGENSUB05	Plate 5	K10	PPP3CB	5532
HU	SIGEN	SUB	HUSIGENSUB05	Plate 5	K11	PTPRB	5787
HU	SIGEN	SUB	HUSIGENSUB05	Plate 5	K12	MTMR8	55613
HU	SIGEN	SUB	HUSIGENSUB05	Plate 5	K13	PPP1R15B	84919
HU	SIGEN	SUB	HUSIGENSUB05	Plate 5	K14	PTPRN	5798
HU	SIGEN	SUB	HUSIGENSUB05	Plate 5	K15	INPP5B	3633
HU	SIGEN	SUB	HUSIGENSUB05	Plate 5	K16	PTPRE	5791
HU	SIGEN	SUB	HUSIGENSUB05	Plate 5	K17	PTP4A1	7803
HU	SIGEN	SUB	HUSIGENSUB05	Plate 5	K18	DUSP16	80824
HU	SIGEN	SUB	HUSIGENSUB05	Plate 5	K19	PALD	27143
HU	SIGEN	SUB	HUSIGENSUB05	Plate 5	K20	PTPRS	5802
HU	SIGEN	SUB	HUSIGENSUB05	Plate 5	K21	PGAM1	5223
HU	SIGEN	SUB	HUSIGENSUB05	Plate 5	K22	PSPHL	8781
HU	SIGEN	SUB	HUSIGENSUB05	Plate 5	L03	DUSP6	1848
HU	SIGEN	SUB	HUSIGENSUB05	Plate 5	L04	PPP1CA	5499
HU	SIGEN	SUB	HUSIGENSUB05	Plate 5	L05	SACM1L	22908
HU	SIGEN	SUB	HUSIGENSUB05	Plate 5	L06	BPGM	669
HU	SIGEN	SUB	HUSIGENSUB05	Plate 5	L07	INPP5D	3635
HU	SIGEN	SUB	HUSIGENSUB05	Plate 5	L08	PPFIA2	8499
HU	SIGEN	SUB	HUSIGENSUB05	Plate 5	L09	PTEN	5728
HU	SIGEN	SUB	HUSIGENSUB05	Plate 5	L10	PPP4R1	9989
HU	SIGEN	SUB	HUSIGENSUB05	Plate 5	L11	PTPRK	5796
HU	SIGEN	SUB	HUSIGENSUB05	Plate 5	L12	DUSP23	54935
HU	SIGEN	SUB	HUSIGENSUB05	Plate 5	L13	PPAPDC1	196051
HU	SIGEN	SUB	HUSIGENSUB05	Plate 5	L14	MTMR9	66036
HU	SIGEN	SUB	HUSIGENSUB05	Plate 5	L15	NUDT2	318
HU	SIGEN	SUB	HUSIGENSUB05	Plate 5	L16	PPP2R2C	5522
HU	SIGEN	SUB	HUSIGENSUB05	Plate 5	L17	SKIP	51763
HU	SIGEN	SUB	HUSIGENSUB05	Plate 5	L18	PTPRN2	5799
HU	SIGEN	SUB	HUSIGENSUB05	Plate 5	L19	PPP2R5B	5526
HU	SIGEN	SUB	HUSIGENSUB05	Plate 5	L20	PPM1H	57460
HU	SIGEN	SUB	HUSIGENSUB05	Plate 5	L21	RNGTT	8732
HU	SIGEN	SUB	HUSIGENSUB05	Plate 5	L22	PTPRF	5792
HU	SIGEN	SUB	HUSIGENSUB05	Plate 5	M03	PTPN7	5778
HU	SIGEN	SUB	HUSIGENSUB05	Plate 5	M04	TPTE	7179
HU	SIGEN	SUB	HUSIGENSUB05	Plate 5	M05	PTPN3	5774
HU	SIGEN	SUB	HUSIGENSUB05	Plate 5	M06	MMP12	4321
HU	SIGEN	SUB	HUSIGENSUB05	Plate 5	M07	PPEF2	5470
HU	SIGEN	SUB	HUSIGENSUB05	Plate 5	M08	PRSS25	27429
HU	SIGEN	SUB	HUSIGENSUB05	Plate 5	M09	NUDT11	55190
HU	SIGEN	SUB	HUSIGENSUB05	Plate 5	M10	ADAMTSL1	92949
HU	SIGEN	SUB	HUSIGENSUB05	Plate 5	M11	INPP1	3628
HU	SIGEN	SUB	HUSIGENSUB05	Plate 5	M12	PSMB4	5692
HU	SIGEN	SUB	HUSIGENSUB05	Plate 5	M13	EYA3	2140
HU	SIGEN	SUB	HUSIGENSUB05	Plate 5	M14	IHH	3549
HU	SIGEN	SUB	HUSIGENSUB05	Plate 5	M15	CDC14A	8556
HU	SIGEN	SUB	HUSIGENSUB05	Plate 5	M16	GZMA	3001
HU	SIGEN	SUB	HUSIGENSUB05	Plate 5	M17	PTPNS1	140885
HU	SIGEN	SUB	HUSIGENSUB05	Plate 5	M18	ACE	1636
HU	SIGEN	SUB	HUSIGENSUB05	Plate 5	M19	LHPP	64077
HU	SIGEN	SUB	HUSIGENSUB05	Plate 5	M20	PCOLN3	5119
HU	SIGEN	SUB	HUSIGENSUB05	Plate 5	M21	PPP1R12C	54776
HU	SIGEN	SUB	HUSIGENSUB05	Plate 5	M22	CAPN2	824
HU	SIGEN	SUB	HUSIGENSUB05	Plate 5	N03	PARP11	57097
HU	SIGEN	SUB	HUSIGENSUB05	Plate 5	N04	MME	4311
HU	SIGEN	SUB	HUSIGENSUB05	Plate 5	N05	PRSS23	11098
HU	SIGEN	SUB	HUSIGENSUB05	Plate 5	N06	PCSK4	54760
HU	SIGEN	SUB	HUSIGENSUB05	Plate 5	N07	DPP4	1803
HU	SIGEN	SUB	HUSIGENSUB05	Plate 5	N08	CTSB	1508
HU	SIGEN	SUB	HUSIGENSUB05	Plate 5	N09	CPXM	56265
HU	SIGEN	SUB	HUSIGENSUB05	Plate 5	N10	MPN2	339501
HU	SIGEN	SUB	HUSIGENSUB05	Plate 5	N11	TFR2	7036
HU	SIGEN	SUB	HUSIGENSUB05	Plate 5	N12	PSMB2	5690
HU	SIGEN	SUB	HUSIGENSUB05	Plate 5	N13	DPEP1	1800
HU	SIGEN	SUB	HUSIGENSUB05	Plate 5	N14	PSMAL/GCP III	219595
HU	SIGEN	SUB	HUSIGENSUB05	Plate 5	N15	PITRM1	10531
HU	SIGEN	SUB	HUSIGENSUB05	Plate 5	N16	DPP6	1804
HU	SIGEN	SUB	HUSIGENSUB05	Plate 5	N17	CTSG	1511
HU	SIGEN	SUB	HUSIGENSUB05	Plate 5	N18	PHEX	5251
HU	SIGEN	SUB	HUSIGENSUB05	Plate 5	N19	ADAM7	8756
HU	SIGEN	SUB	HUSIGENSUB05	Plate 5	N20	BACE1	23621
HU	SIGEN	SUB	HUSIGENSUB05	Plate 5	N21	TESSP2	339906
HU	SIGEN	SUB	HUSIGENSUB05	Plate 5	N22	CAPNS1	826
HU	SIGEN	SUB	HUSIGENSUB05	Plate 5	O03	ADAM32	203102
HU	SIGEN	SUB	HUSIGENSUB05	Plate 5	O04	LOC63929	63929
HU	SIGEN	SUB	HUSIGENSUB05	Plate 5	O05	ESSPL	345062
HU	SIGEN	SUB	HUSIGENSUB05	Plate 5	O06	GZMB	3002
HU	SIGEN	SUB	HUSIGENSUB05	Plate 5	O07	MMP14	4323
HU	SIGEN	SUB	HUSIGENSUB05	Plate 5	O08	SEC11L1	23478
HU	SIGEN	SUB	HUSIGENSUB05	Plate 5	O09	MST1	4485
HU	SIGEN	SUB	HUSIGENSUB05	Plate 5	O10	DHH	50846
HU	SIGEN	SUB	HUSIGENSUB05	Plate 5	O11	CASP4	837
HU	SIGEN	SUB	HUSIGENSUB05	Plate 5	O12	CPE	1363
HU	SIGEN	SUB	HUSIGENSUB05	Plate 5	O13	USP8	9101
HU	SIGEN	SUB	HUSIGENSUB05	Plate 5	O14	APAF1	317
HU	SIGEN	SUB	HUSIGENSUB05	Plate 5	O15	ADAMDEC1	27299
HU	SIGEN	SUB	HUSIGENSUB05	Plate 5	O16	FLJ90661	146547
HU	SIGEN	SUB	HUSIGENSUB05	Plate 5	O17	KLK12	43849
HU	SIGEN	SUB	HUSIGENSUB05	Plate 5	O18	HABP2	3026
HU	SIGEN	SUB	HUSIGENSUB05	Plate 5	O19	CTSH	1512
HU	SIGEN	SUB	HUSIGENSUB05	Plate 5	O20	USP33	23032
HU	SIGEN	SUB	HUSIGENSUB05	Plate 5	O21	ZNRF4	148066
HU	SIGEN	SUB	HUSIGENSUB05	Plate 5	O22	PSMD9	5715

## Sheet: HUSIGENSUB06 gene list
Genre	Library	Subset	Stock_Plate_Barcode	Plate_ID	Well_ID	Gene_Symbol	Gene_ID
HU	SIGEN	SUB	HUSIGENSUB06	Plate 6	B03	USP52	9924
HU	SIGEN	SUB	HUSIGENSUB06	Plate 6	B04	DPP10	57628
HU	SIGEN	SUB	HUSIGENSUB06	Plate 6	B05	NAPSA	9476
HU	SIGEN	SUB	HUSIGENSUB06	Plate 6	B06	USP29	57663
HU	SIGEN	SUB	HUSIGENSUB06	Plate 6	B07	SERPINF1	5176
HU	SIGEN	SUB	HUSIGENSUB06	Plate 6	B08	USP7	7874
HU	SIGEN	SUB	HUSIGENSUB06	Plate 6	B09	PSMB3	5691
HU	SIGEN	SUB	HUSIGENSUB06	Plate 6	B10	TRY1	136541
HU	SIGEN	SUB	HUSIGENSUB06	Plate 6	B11	ADAM2	2515
HU	SIGEN	SUB	HUSIGENSUB06	Plate 6	B12	CR1	1378
HU	SIGEN	SUB	HUSIGENSUB06	Plate 6	B13	PCSK5	5125
HU	SIGEN	SUB	HUSIGENSUB06	Plate 6	B14	THOP1	7064
HU	SIGEN	SUB	HUSIGENSUB06	Plate 6	B15	CPN1	1369
HU	SIGEN	SUB	HUSIGENSUB06	Plate 6	B16	KLK2	3817
HU	SIGEN	SUB	HUSIGENSUB06	Plate 6	B17	TMPRSS3	64699
HU	SIGEN	SUB	HUSIGENSUB06	Plate 6	B18	CASP8	841
HU	SIGEN	SUB	HUSIGENSUB06	Plate 6	B19	ADAMTS20	80070
HU	SIGEN	SUB	HUSIGENSUB06	Plate 6	B20	CPA1	1357
HU	SIGEN	SUB	HUSIGENSUB06	Plate 6	B21	ADAM17	6868
HU	SIGEN	SUB	HUSIGENSUB06	Plate 6	B22	ICEBERG	59082
HU	SIGEN	SUB	HUSIGENSUB06	Plate 6	C03	BAP1	8314
HU	SIGEN	SUB	HUSIGENSUB06	Plate 6	C04	MMP17	4326
HU	SIGEN	SUB	HUSIGENSUB06	Plate 6	C05	ADAM22	53616
HU	SIGEN	SUB	HUSIGENSUB06	Plate 6	C06	PRSS11	5654
HU	SIGEN	SUB	HUSIGENSUB06	Plate 6	C07	PSMA3	5684
HU	SIGEN	SUB	HUSIGENSUB06	Plate 6	C08	APG4A	115201
HU	SIGEN	SUB	HUSIGENSUB06	Plate 6	C09	PCSK7	9159
HU	SIGEN	SUB	HUSIGENSUB06	Plate 6	C10	SEC11L3	90701
HU	SIGEN	SUB	HUSIGENSUB06	Plate 6	C11	SENP3	26168
HU	SIGEN	SUB	HUSIGENSUB06	Plate 6	C12	USP6	9098
HU	SIGEN	SUB	HUSIGENSUB06	Plate 6	C13	ADAMTS17	170691
HU	SIGEN	SUB	HUSIGENSUB06	Plate 6	C14	ADAM10	102
HU	SIGEN	SUB	HUSIGENSUB06	Plate 6	C15	BACE2	25825
HU	SIGEN	SUB	HUSIGENSUB06	Plate 6	C16	ADAM33	80332
HU	SIGEN	SUB	HUSIGENSUB06	Plate 6	C17	LONP	83752
HU	SIGEN	SUB	HUSIGENSUB06	Plate 6	C18	MMP8	4317
HU	SIGEN	SUB	HUSIGENSUB06	Plate 6	C19	RNF167	26001
HU	SIGEN	SUB	HUSIGENSUB06	Plate 6	C20	ADAMTS3	9508
HU	SIGEN	SUB	HUSIGENSUB06	Plate 6	C21	PSMA5	5686
HU	SIGEN	SUB	HUSIGENSUB06	Plate 6	C22	SENP6	26054
HU	SIGEN	SUB	HUSIGENSUB06	Plate 6	D03	TINAG	27283
HU	SIGEN	SUB	HUSIGENSUB06	Plate 6	D04	SHH	6469
HU	SIGEN	SUB	HUSIGENSUB06	Plate 6	D05	ATG4C	84938
HU	SIGEN	SUB	HUSIGENSUB06	Plate 6	D06	CORIN	10699
HU	SIGEN	SUB	HUSIGENSUB06	Plate 6	D07	PMPCB	9512
HU	SIGEN	SUB	HUSIGENSUB06	Plate 6	D08	CTSC	1075
HU	SIGEN	SUB	HUSIGENSUB06	Plate 6	D09	CAPN9	10753
HU	SIGEN	SUB	HUSIGENSUB06	Plate 6	D10	KLK5	25818
HU	SIGEN	SUB	HUSIGENSUB06	Plate 6	D11	CPB2	1361
HU	SIGEN	SUB	HUSIGENSUB06	Plate 6	D12	DF	1675
HU	SIGEN	SUB	HUSIGENSUB06	Plate 6	D13	MASP2	10747
HU	SIGEN	SUB	HUSIGENSUB06	Plate 6	D14	MAP1D	254042
HU	SIGEN	SUB	HUSIGENSUB06	Plate 6	D15	ADAMTS13	11093
HU	SIGEN	SUB	HUSIGENSUB06	Plate 6	D16	PRSS7	5651
HU	SIGEN	SUB	HUSIGENSUB06	Plate 6	D17	SOLH	6650
HU	SIGEN	SUB	HUSIGENSUB06	Plate 6	D18	MMP25	64386
HU	SIGEN	SUB	HUSIGENSUB06	Plate 6	D19	IMP5	162540
HU	SIGEN	SUB	HUSIGENSUB06	Plate 6	D20	ATG4D	84971
HU	SIGEN	SUB	HUSIGENSUB06	Plate 6	D21	PSMB1	5689
HU	SIGEN	SUB	HUSIGENSUB06	Plate 6	D22	ELA2	1991
HU	SIGEN	SUB	HUSIGENSUB06	Plate 6	E03	SENP5	205564
HU	SIGEN	SUB	HUSIGENSUB06	Plate 6	E04	BLMH	642
HU	SIGEN	SUB	HUSIGENSUB06	Plate 6	E05	CAPN3	825
HU	SIGEN	SUB	HUSIGENSUB06	Plate 6	E06	CYLD	1540
HU	SIGEN	SUB	HUSIGENSUB06	Plate 6	E07	CORO7	79585
HU	SIGEN	SUB	HUSIGENSUB06	Plate 6	E08	MMP28	79148
HU	SIGEN	SUB	HUSIGENSUB06	Plate 6	E09	SENP1	29843
HU	SIGEN	SUB	HUSIGENSUB06	Plate 6	E10	METAP1	23173
HU	SIGEN	SUB	HUSIGENSUB06	Plate 6	E11	DPEP2	64174
HU	SIGEN	SUB	HUSIGENSUB06	Plate 6	E12	PRSS8	5652
HU	SIGEN	SUB	HUSIGENSUB06	Plate 6	E13	RNF149	284996
HU	SIGEN	SUB	HUSIGENSUB06	Plate 6	E14	PCSK9	255738
HU	SIGEN	SUB	HUSIGENSUB06	Plate 6	E15	CASP9	842
HU	SIGEN	SUB	HUSIGENSUB06	Plate 6	E16	ADAM23	8745
HU	SIGEN	SUB	HUSIGENSUB06	Plate 6	E17	YME1L1	10730
HU	SIGEN	SUB	HUSIGENSUB06	Plate 6	E18	ADAM18	8749
HU	SIGEN	SUB	HUSIGENSUB06	Plate 6	E19	ADAMTS8	11095
HU	SIGEN	SUB	HUSIGENSUB06	Plate 6	E20	SENP8	123228
HU	SIGEN	SUB	HUSIGENSUB06	Plate 6	E21	CPVL	54504
HU	SIGEN	SUB	HUSIGENSUB06	Plate 6	E22	CASP7	840
HU	SIGEN	SUB	HUSIGENSUB06	Plate 6	F03	FURIN	5045
HU	SIGEN	SUB	HUSIGENSUB06	Plate 6	F04	RBP3	5949
HU	SIGEN	SUB	HUSIGENSUB06	Plate 6	F05	CLPP	8192
HU	SIGEN	SUB	HUSIGENSUB06	Plate 6	F06	USP13	8975
HU	SIGEN	SUB	HUSIGENSUB06	Plate 6	F07	PRSS12	8492
HU	SIGEN	SUB	HUSIGENSUB06	Plate 6	F08	USP26	83844
HU	SIGEN	SUB	HUSIGENSUB06	Plate 6	F09	KLK14	43847
HU	SIGEN	SUB	HUSIGENSUB06	Plate 6	F10	NPEPPS	9520
HU	SIGEN	SUB	HUSIGENSUB06	Plate 6	F11	ADAM21	8747
HU	SIGEN	SUB	HUSIGENSUB06	Plate 6	F12	RELN	5649
HU	SIGEN	SUB	HUSIGENSUB06	Plate 6	F13	ELA3A	10136
HU	SIGEN	SUB	HUSIGENSUB06	Plate 6	F14	ACR	49
HU	SIGEN	SUB	HUSIGENSUB06	Plate 6	F15	USP45	85015
HU	SIGEN	SUB	HUSIGENSUB06	Plate 6	F16	CASP1	834
HU	SIGEN	SUB	HUSIGENSUB06	Plate 6	F17	SUPT16H	11198
HU	SIGEN	SUB	HUSIGENSUB06	Plate 6	F18	MMP2	4313
HU	SIGEN	SUB	HUSIGENSUB06	Plate 6	F19	METAP2	10988
HU	SIGEN	SUB	HUSIGENSUB06	Plate 6	F20	PRTN3	5657
HU	SIGEN	SUB	HUSIGENSUB06	Plate 6	F21	SERPINB12	89777
HU	SIGEN	SUB	HUSIGENSUB06	Plate 6	F22	CASP14	23581
HU	SIGEN	SUB	HUSIGENSUB06	Plate 6	G03	KLK15	55554
HU	SIGEN	SUB	HUSIGENSUB06	Plate 6	G04	NAALADL2	254827
HU	SIGEN	SUB	HUSIGENSUB06	Plate 6	G05	RNF128	79589
HU	SIGEN	SUB	HUSIGENSUB06	Plate 6	G06	ADAM30	11085
HU	SIGEN	SUB	HUSIGENSUB06	Plate 6	G07	ADAMTS14	140766
HU	SIGEN	SUB	HUSIGENSUB06	Plate 6	G08	PCSK1	5122
HU	SIGEN	SUB	HUSIGENSUB06	Plate 6	G09	PPP2R5C	5527
HU	SIGEN	SUB	HUSIGENSUB06	Plate 6	G10	USP24	23358
HU	SIGEN	SUB	HUSIGENSUB06	Plate 6	G11	KLK8	11202
HU	SIGEN	SUB	HUSIGENSUB06	Plate 6	G12	TPSG1	25823
HU	SIGEN	SUB	HUSIGENSUB06	Plate 6	G13	ADAM28	10863
HU	SIGEN	SUB	HUSIGENSUB06	Plate 6	G14	CPZ	8532
HU	SIGEN	SUB	HUSIGENSUB06	Plate 6	G15	USP47	55031
HU	SIGEN	SUB	HUSIGENSUB06	Plate 6	G16	ACE2	59272
HU	SIGEN	SUB	HUSIGENSUB06	Plate 6	G17	PSMA4	5685
HU	SIGEN	SUB	HUSIGENSUB06	Plate 6	G18	CNDP2	55748
HU	SIGEN	SUB	HUSIGENSUB06	Plate 6	G19	USP4	7375
HU	SIGEN	SUB	HUSIGENSUB06	Plate 6	G20	USP32	84669
HU	SIGEN	SUB	HUSIGENSUB06	Plate 6	G21	USP10	9100
HU	SIGEN	SUB	HUSIGENSUB06	Plate 6	G22	CAPN10	11132
HU	SIGEN	SUB	HUSIGENSUB06	Plate 6	H03	USP34	9736
HU	SIGEN	SUB	HUSIGENSUB06	Plate 6	H04	PRSS1	5644
HU	SIGEN	SUB	HUSIGENSUB06	Plate 6	H05	SPPL3	121665
HU	SIGEN	SUB	HUSIGENSUB06	Plate 6	H06	OSGEPL1	64172
HU	SIGEN	SUB	HUSIGENSUB06	Plate 6	H07	RNF148	378925
HU	SIGEN	SUB	HUSIGENSUB06	Plate 6	H08	AZU1	566
HU	SIGEN	SUB	HUSIGENSUB06	Plate 6	H09	PRSS15	9361
HU	SIGEN	SUB	HUSIGENSUB06	Plate 6	H10	MMP3	4314
HU	SIGEN	SUB	HUSIGENSUB06	Plate 6	H11	USP36	57602
HU	SIGEN	SUB	HUSIGENSUB06	Plate 6	H12	PGA5	5222
HU	SIGEN	SUB	HUSIGENSUB06	Plate 6	H13	KLK11	11012
HU	SIGEN	SUB	HUSIGENSUB06	Plate 6	H14	MEP1A	4224
HU	SIGEN	SUB	HUSIGENSUB06	Plate 6	H15	PAPPA2	60676
HU	SIGEN	SUB	HUSIGENSUB06	Plate 6	H16	KLK7	5650
HU	SIGEN	SUB	HUSIGENSUB06	Plate 6	H17	OVCH1	341350
HU	SIGEN	SUB	HUSIGENSUB06	Plate 6	H18	USP21	27005
HU	SIGEN	SUB	HUSIGENSUB06	Plate 6	H19	SPCS3	60559
HU	SIGEN	SUB	HUSIGENSUB06	Plate 6	H20	TLL2	7093
HU	SIGEN	SUB	HUSIGENSUB06	Plate 6	H21	CFLAR	8837
HU	SIGEN	SUB	HUSIGENSUB06	Plate 6	H22	ZMPSTE24	10269
HU	SIGEN	SUB	HUSIGENSUB06	Plate 6	I03	C1S	716
HU	SIGEN	SUB	HUSIGENSUB06	Plate 6	I04	GGTLA1	2687
HU	SIGEN	SUB	HUSIGENSUB06	Plate 6	I05	FLJ90650	206338
HU	SIGEN	SUB	HUSIGENSUB06	Plate 6	I06	SERPIND1	3053
HU	SIGEN	SUB	HUSIGENSUB06	Plate 6	I07	ANPEP	290
HU	SIGEN	SUB	HUSIGENSUB06	Plate 6	I08	MPN	83886
HU	SIGEN	SUB	HUSIGENSUB06	Plate 6	I09	ITGA2B	3674
HU	SIGEN	SUB	HUSIGENSUB06	Plate 6	I10	TLL1	7092
HU	SIGEN	SUB	HUSIGENSUB06	Plate 6	I11	KEL	3792
HU	SIGEN	SUB	HUSIGENSUB06	Plate 6	I12	ADAMTS4	9507
HU	SIGEN	SUB	HUSIGENSUB06	Plate 6	I13	PLGL	5342
HU	SIGEN	SUB	HUSIGENSUB06	Plate 6	I14	MEP1B	4225
HU	SIGEN	SUB	HUSIGENSUB06	Plate 6	I15	UQCRC2	7385
HU	SIGEN	SUB	HUSIGENSUB06	Plate 6	I16	ADAM9	8754
HU	SIGEN	SUB	HUSIGENSUB06	Plate 6	I17	CTSW	1521
HU	SIGEN	SUB	HUSIGENSUB06	Plate 6	I18	ELA1	1990
HU	SIGEN	SUB	HUSIGENSUB06	Plate 6	I19	C2ORF7	84279
HU	SIGEN	SUB	HUSIGENSUB06	Plate 6	I20	ADAMTS9	56999
HU	SIGEN	SUB	HUSIGENSUB06	Plate 6	I21	C6ORF158	167681
HU	SIGEN	SUB	HUSIGENSUB06	Plate 6	I22	MBTPS1	8720
HU	SIGEN	SUB	HUSIGENSUB06	Plate 6	J03	FLJ32569	148811
HU	SIGEN	SUB	HUSIGENSUB06	Plate 6	J04	ADAMTS12	81792
HU	SIGEN	SUB	HUSIGENSUB06	Plate 6	J05	USP12	219333
HU	SIGEN	SUB	HUSIGENSUB06	Plate 6	J06	HPR	3250
HU	SIGEN	SUB	HUSIGENSUB06	Plate 6	J07	PSMB9	5698
HU	SIGEN	SUB	HUSIGENSUB06	Plate 6	J08	CLPX	10845
HU	SIGEN	SUB	HUSIGENSUB06	Plate 6	J09	IDE	3416
HU	SIGEN	SUB	HUSIGENSUB06	Plate 6	J10	NAALADL1	10004
HU	SIGEN	SUB	HUSIGENSUB06	Plate 6	J11	ADAMTS16	170690
HU	SIGEN	SUB	HUSIGENSUB06	Plate 6	J12	F10	2159
HU	SIGEN	SUB	HUSIGENSUB06	Plate 6	J13	DPP8	54878
HU	SIGEN	SUB	HUSIGENSUB06	Plate 6	J14	MGC26605	143471
HU	SIGEN	SUB	HUSIGENSUB06	Plate 6	J15	ESPL1	9700
HU	SIGEN	SUB	HUSIGENSUB06	Plate 6	J16	CTSK	1513
HU	SIGEN	SUB	HUSIGENSUB06	Plate 6	J17	UFD1L	7353
HU	SIGEN	SUB	HUSIGENSUB06	Plate 6	J18	RHBDL2	54933
HU	SIGEN	SUB	HUSIGENSUB06	Plate 6	J19	MMP19	4327
HU	SIGEN	SUB	HUSIGENSUB06	Plate 6	J20	UCHL5	51377
HU	SIGEN	SUB	HUSIGENSUB06	Plate 6	J21	USP20	10868
HU	SIGEN	SUB	HUSIGENSUB06	Plate 6	J22	CPA5	93979
HU	SIGEN	SUB	HUSIGENSUB06	Plate 6	K03	RNF133	168433
HU	SIGEN	SUB	HUSIGENSUB06	Plate 6	K04	CTRC	11330
HU	SIGEN	SUB	HUSIGENSUB06	Plate 6	K05	TYSND1	219743
HU	SIGEN	SUB	HUSIGENSUB06	Plate 6	K06	GGTL4	91227
HU	SIGEN	SUB	HUSIGENSUB06	Plate 6	K07	CMA1	1215
HU	SIGEN	SUB	HUSIGENSUB06	Plate 6	K08	DPEP3	64180
HU	SIGEN	SUB	HUSIGENSUB06	Plate 6	K09	KLK13	26085
HU	SIGEN	SUB	HUSIGENSUB06	Plate 6	K10	CAPN11	11131
HU	SIGEN	SUB	HUSIGENSUB06	Plate 6	K11	PEPD	5184
HU	SIGEN	SUB	HUSIGENSUB06	Plate 6	K12	REN	5972
HU	SIGEN	SUB	HUSIGENSUB06	Plate 6	K13	CNDP1	84735
HU	SIGEN	SUB	HUSIGENSUB06	Plate 6	K14	USP9X	8239
HU	SIGEN	SUB	HUSIGENSUB06	Plate 6	K15	XPNPEP2	7512
HU	SIGEN	SUB	HUSIGENSUB06	Plate 6	K16	PLAU	5328
HU	SIGEN	SUB	HUSIGENSUB06	Plate 6	K17	ASPRV1	151516
HU	SIGEN	SUB	HUSIGENSUB06	Plate 6	K18	PA2G4	5036
HU	SIGEN	SUB	HUSIGENSUB06	Plate 6	K19	F9	2158
HU	SIGEN	SUB	HUSIGENSUB06	Plate 6	K20	PCSK6	5046
HU	SIGEN	SUB	HUSIGENSUB06	Plate 6	K21	TFRC	7037
HU	SIGEN	SUB	HUSIGENSUB06	Plate 6	K22	CPA3	1359
HU	SIGEN	SUB	HUSIGENSUB06	Plate 6	L03	HAT	9407
HU	SIGEN	SUB	HUSIGENSUB06	Plate 6	L04	ADAMTS7	11173
HU	SIGEN	SUB	HUSIGENSUB06	Plate 6	L05	CASP10	843
HU	SIGEN	SUB	HUSIGENSUB06	Plate 6	L06	MMP7	4316
HU	SIGEN	SUB	HUSIGENSUB06	Plate 6	L07	SPG7	6687
HU	SIGEN	SUB	HUSIGENSUB06	Plate 6	L08	ECE2	9718
HU	SIGEN	SUB	HUSIGENSUB06	Plate 6	L09	CTSO	1519
HU	SIGEN	SUB	HUSIGENSUB06	Plate 6	L10	USP44	84101
HU	SIGEN	SUB	HUSIGENSUB06	Plate 6	L11	PREP	5550
HU	SIGEN	SUB	HUSIGENSUB06	Plate 6	L12	GZMK	3003
HU	SIGEN	SUB	HUSIGENSUB06	Plate 6	L13	F2	2147
HU	SIGEN	SUB	HUSIGENSUB06	Plate 6	L14	TSP50	29122
HU	SIGEN	SUB	HUSIGENSUB06	Plate 6	L15	MMP16	4325
HU	SIGEN	SUB	HUSIGENSUB06	Plate 6	L16	TMPRSS4	56649
HU	SIGEN	SUB	HUSIGENSUB06	Plate 6	L17	ELA2A	63036
HU	SIGEN	SUB	HUSIGENSUB06	Plate 6	L18	USP1	7398
HU	SIGEN	SUB	HUSIGENSUB06	Plate 6	L19	F11	2160
HU	SIGEN	SUB	HUSIGENSUB06	Plate 6	L20	USP14	9097
HU	SIGEN	SUB	HUSIGENSUB06	Plate 6	L21	CTSE	1510
HU	SIGEN	SUB	HUSIGENSUB06	Plate 6	L22	USP46	64854
HU	SIGEN	SUB	HUSIGENSUB06	Plate 6	M03	TMPRSS6	164656
HU	SIGEN	SUB	HUSIGENSUB06	Plate 6	M04	PCSK2	5126
HU	SIGEN	SUB	HUSIGENSUB06	Plate 6	M05	PSMB10	5699
HU	SIGEN	SUB	HUSIGENSUB06	Plate 6	M06	CLN2	1200
HU	SIGEN	SUB	HUSIGENSUB06	Plate 6	M07	IMMP2L	83943
HU	SIGEN	SUB	HUSIGENSUB06	Plate 6	M08	BF	629
HU	SIGEN	SUB	HUSIGENSUB06	Plate 6	M09	CASP2	835
HU	SIGEN	SUB	HUSIGENSUB06	Plate 6	M10	ACY1	95
HU	SIGEN	SUB	HUSIGENSUB06	Plate 6	M11	CPB1	1360
HU	SIGEN	SUB	HUSIGENSUB06	Plate 6	M12	SERPINB2	5055
HU	SIGEN	SUB	HUSIGENSUB06	Plate 6	M13	MMP21	118856
HU	SIGEN	SUB	HUSIGENSUB06	Plate 6	M14	PLG	5340
HU	SIGEN	SUB	HUSIGENSUB06	Plate 6	M15	MMP10	4319
HU	SIGEN	SUB	HUSIGENSUB06	Plate 6	M16	DESC1	28983
HU	SIGEN	SUB	HUSIGENSUB06	Plate 6	M17	ECEL1	9427
HU	SIGEN	SUB	HUSIGENSUB06	Plate 6	M18	MASP1	5648
HU	SIGEN	SUB	HUSIGENSUB06	Plate 6	M19	PRSS21	10942
HU	SIGEN	SUB	HUSIGENSUB06	Plate 6	M20	LAP3	51056
HU	SIGEN	SUB	HUSIGENSUB06	Plate 6	M21	TMPRSS13	84000
HU	SIGEN	SUB	HUSIGENSUB06	Plate 6	M22	SCRN2	90507
HU	SIGEN	SUB	HUSIGENSUB06	Plate 6	N03	PSMA1	5682
HU	SIGEN	SUB	HUSIGENSUB06	Plate 6	N04	CR2	1380
HU	SIGEN	SUB	HUSIGENSUB06	Plate 6	N05	TPSD1	23430
HU	SIGEN	SUB	HUSIGENSUB06	Plate 6	N06	PSMB7	5695
HU	SIGEN	SUB	HUSIGENSUB06	Plate 6	N07	TNFAIP3	7128
HU	SIGEN	SUB	HUSIGENSUB06	Plate 6	N08	RHBDL1	9028
HU	SIGEN	SUB	HUSIGENSUB06	Plate 6	N09	EOS	260429
HU	SIGEN	SUB	HUSIGENSUB06	Plate 6	N10	OMA1	115209
HU	SIGEN	SUB	HUSIGENSUB06	Plate 6	N11	KLK3	354
HU	SIGEN	SUB	HUSIGENSUB06	Plate 6	N12	PLAT	5327
HU	SIGEN	SUB	HUSIGENSUB06	Plate 6	N13	ABHD5	51099
HU	SIGEN	SUB	HUSIGENSUB06	Plate 6	N14	PROZ	8858
HU	SIGEN	SUB	HUSIGENSUB06	Plate 6	N15	USP48	84196
HU	SIGEN	SUB	HUSIGENSUB06	Plate 6	N16	LTF	4057
HU	SIGEN	SUB	HUSIGENSUB06	Plate 6	N17	CPXM2	119587
HU	SIGEN	SUB	HUSIGENSUB06	Plate 6	N18	ARTS-1	51752
HU	SIGEN	SUB	HUSIGENSUB06	Plate 6	N19	ADAMTS18	170692
HU	SIGEN	SUB	HUSIGENSUB06	Plate 6	N20	ADAMTS5	11096
HU	SIGEN	SUB	HUSIGENSUB06	Plate 6	N21	HP	3240
HU	SIGEN	SUB	HUSIGENSUB06	Plate 6	N22	ADAMTS15	170689
HU	SIGEN	SUB	HUSIGENSUB06	Plate 6	O03	RHBDL4	162494
HU	SIGEN	SUB	HUSIGENSUB06	Plate 6	O04	ST14	6768
HU	SIGEN	SUB	HUSIGENSUB06	Plate 6	O05	SENP2	59343
HU	SIGEN	SUB	HUSIGENSUB06	Plate 6	O06	ST5	6764
HU	SIGEN	SUB	HUSIGENSUB06	Plate 6	O07	C9ORF3	84909
HU	SIGEN	SUB	HUSIGENSUB06	Plate 6	O08	ADAMTS1	9510
HU	SIGEN	SUB	HUSIGENSUB06	Plate 6	O09	LMLN	89782
HU	SIGEN	SUB	HUSIGENSUB06	Plate 6	O10	KLK4	9622
HU	SIGEN	SUB	HUSIGENSUB06	Plate 6	O11	ADAMTS10	81794
HU	SIGEN	SUB	HUSIGENSUB06	Plate 6	O12	MELL1	79258
HU	SIGEN	SUB	HUSIGENSUB06	Plate 6	O13	USP5	8078
HU	SIGEN	SUB	HUSIGENSUB06	Plate 6	O14	ELA2B	51032
HU	SIGEN	SUB	HUSIGENSUB06	Plate 6	O15	UCHL1	7345
HU	SIGEN	SUB	HUSIGENSUB06	Plate 6	O16	TMPRSS2	7113
HU	SIGEN	SUB	HUSIGENSUB06	Plate 6	O17	CPD	1362
HU	SIGEN	SUB	HUSIGENSUB06	Plate 6	O18	XPNPEP1	7511
HU	SIGEN	SUB	HUSIGENSUB06	Plate 6	O19	PSMA2	5683
HU	SIGEN	SUB	HUSIGENSUB06	Plate 6	O20	PGC	5225
HU	SIGEN	SUB	HUSIGENSUB06	Plate 6	O21	MBTPS2	51360
HU	SIGEN	SUB	HUSIGENSUB06	Plate 6	O22	ENPEP	2028

## Sheet: HUSIGENSUB07 gene list
Genre	Library	Subset	Stock_Plate_Barcode	Plate_ID	Well_ID	Gene_Symbol	Gene_ID
HU	SIGEN	SUB	HUSIGENSUB07	Plate 7	B03	CAPN1	823
HU	SIGEN	SUB	HUSIGENSUB07	Plate 7	B04	RNPEP	6051
HU	SIGEN	SUB	HUSIGENSUB07	Plate 7	B05	CAPN7	23473
HU	SIGEN	SUB	HUSIGENSUB07	Plate 7	B06	DKFZP586H2123	25891
HU	SIGEN	SUB	HUSIGENSUB07	Plate 7	B07	UQCRC1	7384
HU	SIGEN	SUB	HUSIGENSUB07	Plate 7	B08	HPN	3249
HU	SIGEN	SUB	HUSIGENSUB07	Plate 7	B09	KLK10	5655
HU	SIGEN	SUB	HUSIGENSUB07	Plate 7	B10	HM13	81502
HU	SIGEN	SUB	HUSIGENSUB07	Plate 7	B11	RNF150	57484
HU	SIGEN	SUB	HUSIGENSUB07	Plate 7	B12	USP43	124739
HU	SIGEN	SUB	HUSIGENSUB07	Plate 7	B13	ADAM12	8038
HU	SIGEN	SUB	HUSIGENSUB07	Plate 7	B14	SCRN1	9805
HU	SIGEN	SUB	HUSIGENSUB07	Plate 7	B15	RNF13	11342
HU	SIGEN	SUB	HUSIGENSUB07	Plate 7	B16	CASP5	838
HU	SIGEN	SUB	HUSIGENSUB07	Plate 7	B17	USP2	9099
HU	SIGEN	SUB	HUSIGENSUB07	Plate 7	B18	ADAM20	8748
HU	SIGEN	SUB	HUSIGENSUB07	Plate 7	B19	USP31	57478
HU	SIGEN	SUB	HUSIGENSUB07	Plate 7	B20	C2	717
HU	SIGEN	SUB	HUSIGENSUB07	Plate 7	B21	C1R	715
HU	SIGEN	SUB	HUSIGENSUB07	Plate 7	B22	SERPINE1	5054
HU	SIGEN	SUB	HUSIGENSUB07	Plate 7	C03	CPA6	57094
HU	SIGEN	SUB	HUSIGENSUB07	Plate 7	C04	HTRA3	94031
HU	SIGEN	SUB	HUSIGENSUB07	Plate 7	C05	IF	3426
HU	SIGEN	SUB	HUSIGENSUB07	Plate 7	C06	USP38	84640
HU	SIGEN	SUB	HUSIGENSUB07	Plate 7	C07	ADAMTS2	9509
HU	SIGEN	SUB	HUSIGENSUB07	Plate 7	C08	HGF	3082
HU	SIGEN	SUB	HUSIGENSUB07	Plate 7	C09	PRCP	5547
HU	SIGEN	SUB	HUSIGENSUB07	Plate 7	C10	UCHL3	7347
HU	SIGEN	SUB	HUSIGENSUB07	Plate 7	C11	C20ORF13	55617
HU	SIGEN	SUB	HUSIGENSUB07	Plate 7	C12	PSMB8	5696
HU	SIGEN	SUB	HUSIGENSUB07	Plate 7	C13	USP15	9958
HU	SIGEN	SUB	HUSIGENSUB07	Plate 7	C14	CTRB1	1504
HU	SIGEN	SUB	HUSIGENSUB07	Plate 7	C15	RNPEPL1	57140
HU	SIGEN	SUB	HUSIGENSUB07	Plate 7	C16	USP18	11274
HU	SIGEN	SUB	HUSIGENSUB07	Plate 7	C17	USP28	57646
HU	SIGEN	SUB	HUSIGENSUB07	Plate 7	C18	SENP7	57337
HU	SIGEN	SUB	HUSIGENSUB07	Plate 7	C19	CTSF	8722
HU	SIGEN	SUB	HUSIGENSUB07	Plate 7	C20	GRP58	2923
HU	SIGEN	SUB	HUSIGENSUB07	Plate 7	C21	CASP3	836
HU	SIGEN	SUB	HUSIGENSUB07	Plate 7	C22	MMP15	4324
HU	SIGEN	SUB	HUSIGENSUB07	Plate 7	D03	RCE1	9986
HU	SIGEN	SUB	HUSIGENSUB07	Plate 7	D04	AEBP1	165
HU	SIGEN	SUB	HUSIGENSUB07	Plate 7	D05	ADAM29	11086
HU	SIGEN	SUB	HUSIGENSUB07	Plate 7	D06	F7	2155
HU	SIGEN	SUB	HUSIGENSUB07	Plate 7	D07	CTSZ	1522
HU	SIGEN	SUB	HUSIGENSUB07	Plate 7	D08	FOLH1	2346
HU	SIGEN	SUB	HUSIGENSUB07	Plate 7	D09	ADAM15	8751
HU	SIGEN	SUB	HUSIGENSUB07	Plate 7	D10	SCPEP1	59342
HU	SIGEN	SUB	HUSIGENSUB07	Plate 7	D11	NPEPL1	79716
HU	SIGEN	SUB	HUSIGENSUB07	Plate 7	D12	NLN	57486
HU	SIGEN	SUB	HUSIGENSUB07	Plate 7	D13	PSMB5	5693
HU	SIGEN	SUB	HUSIGENSUB07	Plate 7	D14	F12	2161
HU	SIGEN	SUB	HUSIGENSUB07	Plate 7	D15	PARK2	5071
HU	SIGEN	SUB	HUSIGENSUB07	Plate 7	D16	USP16	10600
HU	SIGEN	SUB	HUSIGENSUB07	Plate 7	D17	MMP1	4312
HU	SIGEN	SUB	HUSIGENSUB07	Plate 7	D18	FAP	2191
HU	SIGEN	SUB	HUSIGENSUB07	Plate 7	D19	CTSL2	1515
HU	SIGEN	SUB	HUSIGENSUB07	Plate 7	D20	GZMH	2999
HU	SIGEN	SUB	HUSIGENSUB07	Plate 7	D21	DPP7	29952
HU	SIGEN	SUB	HUSIGENSUB07	Plate 7	D22	AGTPBP1	23287
HU	SIGEN	SUB	HUSIGENSUB07	Plate 7	E03	APP	351
HU	SIGEN	SUB	HUSIGENSUB07	Plate 7	E04	CRBN	51185
HU	SIGEN	SUB	HUSIGENSUB07	Plate 7	E05	CAPN6	827
HU	SIGEN	SUB	HUSIGENSUB07	Plate 7	E06	MMP27	64066
HU	SIGEN	SUB	HUSIGENSUB07	Plate 7	E07	PSFL	83464
HU	SIGEN	SUB	HUSIGENSUB07	Plate 7	E08	CTRL	1506
HU	SIGEN	SUB	HUSIGENSUB07	Plate 7	E09	CAPN5	726
HU	SIGEN	SUB	HUSIGENSUB07	Plate 7	E10	KYNU	8942
HU	SIGEN	SUB	HUSIGENSUB07	Plate 7	E11	USP11	8237
HU	SIGEN	SUB	HUSIGENSUB07	Plate 7	E12	MMP24	10893
HU	SIGEN	SUB	HUSIGENSUB07	Plate 7	E13	USP30	84749
HU	SIGEN	SUB	HUSIGENSUB07	Plate 7	E14	NRD1	4898
HU	SIGEN	SUB	HUSIGENSUB07	Plate 7	E15	MMP20	9313
HU	SIGEN	SUB	HUSIGENSUB07	Plate 7	E16	TRHDE	29953
HU	SIGEN	SUB	HUSIGENSUB07	Plate 7	E17	P11	8909
HU	SIGEN	SUB	HUSIGENSUB07	Plate 7	E18	ECE1	1889
HU	SIGEN	SUB	HUSIGENSUB07	Plate 7	E19	KLKB1	3818
HU	SIGEN	SUB	HUSIGENSUB07	Plate 7	E20	DPP3	10072
HU	SIGEN	SUB	HUSIGENSUB07	Plate 7	E21	GGT1	2678
HU	SIGEN	SUB	HUSIGENSUB07	Plate 7	E22	CPM	1368
HU	SIGEN	SUB	HUSIGENSUB07	Plate 7	F03	PGCP	10404
HU	SIGEN	SUB	HUSIGENSUB07	Plate 7	F04	HGFAC	3083
HU	SIGEN	SUB	HUSIGENSUB07	Plate 7	F05	ADAM11	4185
HU	SIGEN	SUB	HUSIGENSUB07	Plate 7	F06	PSMA7	5688
HU	SIGEN	SUB	HUSIGENSUB07	Plate 7	F07	SPPL2B	56928
HU	SIGEN	SUB	HUSIGENSUB07	Plate 7	F08	PRSS16	10279
HU	SIGEN	SUB	HUSIGENSUB07	Plate 7	F09	PSMA6	5687
HU	SIGEN	SUB	HUSIGENSUB07	Plate 7	F10	RNF130	55819
HU	SIGEN	SUB	HUSIGENSUB07	Plate 7	F11	CPO	130749
HU	SIGEN	SUB	HUSIGENSUB07	Plate 7	F12	ADAM8	101
HU	SIGEN	SUB	HUSIGENSUB07	Plate 7	F13	DNPEP	23549
HU	SIGEN	SUB	HUSIGENSUB07	Plate 7	F14	TMPRSS11A	339967
HU	SIGEN	SUB	HUSIGENSUB07	Plate 7	F15	GGH	8836
HU	SIGEN	SUB	HUSIGENSUB07	Plate 7	F16	PSMB6	5694
HU	SIGEN	SUB	HUSIGENSUB07	Plate 7	F17	CTSL	1514
HU	SIGEN	SUB	HUSIGENSUB07	Plate 7	F18	USP3	9960
HU	SIGEN	SUB	HUSIGENSUB07	Plate 7	F19	TMPRSS5	80975
HU	SIGEN	SUB	HUSIGENSUB07	Plate 7	F20	ADAMTS19	171019
HU	SIGEN	SUB	HUSIGENSUB07	Plate 7	F21	PRSS22	64063
HU	SIGEN	SUB	HUSIGENSUB07	Plate 7	F22	TMPRSS9	360200
HU	SIGEN	SUB	HUSIGENSUB07	Plate 7	G03	ZFYVE9	9372
HU	SIGEN	SUB	HUSIGENSUB07	Plate 7	G04	PGPEP1	54858
HU	SIGEN	SUB	HUSIGENSUB07	Plate 7	G05	MMP11	4320
HU	SIGEN	SUB	HUSIGENSUB07	Plate 7	G06	PPGB	5476
HU	SIGEN	SUB	HUSIGENSUB07	Plate 7	G07	MMP9	4318
HU	SIGEN	SUB	HUSIGENSUB07	Plate 7	G08	USP37	57695
HU	SIGEN	SUB	HUSIGENSUB07	Plate 7	G09	ATG4B	23192
HU	SIGEN	SUB	HUSIGENSUB07	Plate 7	G10	SERPINA1	5265
HU	SIGEN	SUB	HUSIGENSUB07	Plate 7	G11	NAALAD2	10003
HU	SIGEN	SUB	HUSIGENSUB07	Plate 7	G12	TPP2	7174
HU	SIGEN	SUB	HUSIGENSUB07	Plate 7	G13	SPCS1	28972
HU	SIGEN	SUB	HUSIGENSUB07	Plate 7	G14	USP9Y	8287
HU	SIGEN	SUB	HUSIGENSUB07	Plate 7	G15	PIGK	10026
HU	SIGEN	SUB	HUSIGENSUB07	Plate 7	G16	ADAM19	8728
HU	SIGEN	SUB	HUSIGENSUB07	Plate 7	G17	LPA	4018
HU	SIGEN	SUB	HUSIGENSUB07	Plate 7	G18	CAPN13	92291
HU	SIGEN	SUB	HUSIGENSUB07	Plate 7	G19	KLK1	3816
HU	SIGEN	SUB	HUSIGENSUB07	Plate 7	G20	OSGEP	55644
HU	SIGEN	SUB	HUSIGENSUB07	Plate 7	G21	CPA4	51200
HU	SIGEN	SUB	HUSIGENSUB07	Plate 7	G22	USP25	29761
HU	SIGEN	SUB	HUSIGENSUB07	Plate 7	H03	MALT1	10892
HU	SIGEN	SUB	HUSIGENSUB07	Plate 7	H04	KLK6	5653
HU	SIGEN	SUB	HUSIGENSUB07	Plate 7	H05	PROC	5624
HU	SIGEN	SUB	HUSIGENSUB07	Plate 7	H06	MMP26	56547
HU	SIGEN	SUB	HUSIGENSUB07	Plate 7	H07	AFG3L2	10939
HU	SIGEN	SUB	HUSIGENSUB07	Plate 7	H08	LCN7	64129
HU	SIGEN	SUB	HUSIGENSUB07	Plate 7	H09	LGMN	5641
HU	SIGEN	SUB	HUSIGENSUB07	Plate 7	H10	BMP1	649
HU	SIGEN	SUB	HUSIGENSUB07	Plate 7	H11	SPPL2A	84888
HU	SIGEN	SUB	HUSIGENSUB07	Plate 7	H12	C1RL	51279
HU	SIGEN	SUB	HUSIGENSUB07	Plate 7	H13	USP39	10713
HU	SIGEN	SUB	HUSIGENSUB07	Plate 7	H14	DYT1	1861
HU	SIGEN	SUB	HUSIGENSUB07	Plate 7	H15	MMP13	4322
HU	SIGEN	SUB	HUSIGENSUB07	Plate 7	H16	GGTL3	2686
HU	SIGEN	SUB	HUSIGENSUB07	Plate 7	H17	LRP12	29967
HU	SIGEN	SUB	HUSIGENSUB07	Plate 7	H18	MIPEP	4285
HU	SIGEN	SUB	HUSIGENSUB07	Plate 7	H19	CTSD	1509
HU	SIGEN	SUB	HUSIGENSUB07	Plate 7	H20	APEH	327
HU	SIGEN	SUB	HUSIGENSUB07	Plate 7	H21	KLK9	284366
HU	SIGEN	SUB	HUSIGENSUB07	Plate 7	H22	ADAMTS6	11174
HU	SIGEN	SUB	HUSIGENSUB07	Plate 7	I03	USP49	25862
HU	SIGEN	SUB	HUSIGENSUB07	Plate 7	I04	KCNJ5	3762
HU	SIGEN	SUB	HUSIGENSUB07	Plate 7	I05	CPA2	1358
HU	SIGEN	SUB	HUSIGENSUB07	Plate 7	I06	CATSPER4	378807
HU	SIGEN	SUB	HUSIGENSUB07	Plate 7	I07	LNPEP	4012
HU	SIGEN	SUB	HUSIGENSUB07	Plate 7	I08	FXYD2	486
HU	SIGEN	SUB	HUSIGENSUB07	Plate 7	I09	CASP6	839
HU	SIGEN	SUB	HUSIGENSUB07	Plate 7	I10	TRPV2	51393
HU	SIGEN	SUB	HUSIGENSUB07	Plate 7	I11	CTSS	1520
HU	SIGEN	SUB	HUSIGENSUB07	Plate 7	I12	CLCN6	1185
HU	SIGEN	SUB	HUSIGENSUB07	Plate 7	I13	SERPINA3	12
HU	SIGEN	SUB	HUSIGENSUB07	Plate 7	I14	KCTD12	115207
HU	SIGEN	SUB	HUSIGENSUB07	Plate 7	I15	LRAP	64167
HU	SIGEN	SUB	HUSIGENSUB07	Plate 7	I16	KCNH1	3756
HU	SIGEN	SUB	HUSIGENSUB07	Plate 7	I17	PAPPA	5069
HU	SIGEN	SUB	HUSIGENSUB07	Plate 7	I18	GRIK2	2898
HU	SIGEN	SUB	HUSIGENSUB07	Plate 7	I19	DPP9	91039
HU	SIGEN	SUB	HUSIGENSUB07	Plate 7	I20	TRPC4	7223
HU	SIGEN	SUB	HUSIGENSUB07	Plate 7	I21	EID2	163126
HU	SIGEN	SUB	HUSIGENSUB07	Plate 7	I22	FXYD1	5348
HU	SIGEN	SUB	HUSIGENSUB07	Plate 7	J03	SCN2B	6327
HU	SIGEN	SUB	HUSIGENSUB07	Plate 7	J04	MLC1	23209
HU	SIGEN	SUB	HUSIGENSUB07	Plate 7	J05	CACNA1B	774
HU	SIGEN	SUB	HUSIGENSUB07	Plate 7	J06	KCNJ1	3758
HU	SIGEN	SUB	HUSIGENSUB07	Plate 7	J07	CNGB1	1258
HU	SIGEN	SUB	HUSIGENSUB07	Plate 7	J08	ACCN4	55515
HU	SIGEN	SUB	HUSIGENSUB07	Plate 7	J09	KCNV1	27012
HU	SIGEN	SUB	HUSIGENSUB07	Plate 7	J10	SCNN1A	6337
HU	SIGEN	SUB	HUSIGENSUB07	Plate 7	J11	TTYH3	80727
HU	SIGEN	SUB	HUSIGENSUB07	Plate 7	J12	GABRG2	2566
HU	SIGEN	SUB	HUSIGENSUB07	Plate 7	J13	CFTR	1080
HU	SIGEN	SUB	HUSIGENSUB07	Plate 7	J14	KCNJ11	3767
HU	SIGEN	SUB	HUSIGENSUB07	Plate 7	J15	CACNB1	782
HU	SIGEN	SUB	HUSIGENSUB07	Plate 7	J16	KCNK4	50801
HU	SIGEN	SUB	HUSIGENSUB07	Plate 7	J17	ITPR3	3710
HU	SIGEN	SUB	HUSIGENSUB07	Plate 7	J18	KCNMA1	3778
HU	SIGEN	SUB	HUSIGENSUB07	Plate 7	J19	KCNH4	23415
HU	SIGEN	SUB	HUSIGENSUB07	Plate 7	J20	PKD2	5311
HU	SIGEN	SUB	HUSIGENSUB07	Plate 7	J21	TRPV4	59341
HU	SIGEN	SUB	HUSIGENSUB07	Plate 7	J22	KCNQ2	3785
HU	SIGEN	SUB	HUSIGENSUB07	Plate 7	K03	KCNS3	3790
HU	SIGEN	SUB	HUSIGENSUB07	Plate 7	K04	KCNE4	23704
HU	SIGEN	SUB	HUSIGENSUB07	Plate 7	K05	GRIA3	2892
HU	SIGEN	SUB	HUSIGENSUB07	Plate 7	K06	CNGB3	54714
HU	SIGEN	SUB	HUSIGENSUB07	Plate 7	K07	CLCNKA	1187
HU	SIGEN	SUB	HUSIGENSUB07	Plate 7	K08	KCNH7	90134
HU	SIGEN	SUB	HUSIGENSUB07	Plate 7	K09	CLCNKB	1188
HU	SIGEN	SUB	HUSIGENSUB07	Plate 7	K10	KCNJ4	3761
HU	SIGEN	SUB	HUSIGENSUB07	Plate 7	K11	MCOLN3	55283
HU	SIGEN	SUB	HUSIGENSUB07	Plate 7	K12	TRPC3	7222
HU	SIGEN	SUB	HUSIGENSUB07	Plate 7	K13	KCNJ2	3759
HU	SIGEN	SUB	HUSIGENSUB07	Plate 7	K14	TRPC7	57113
HU	SIGEN	SUB	HUSIGENSUB07	Plate 7	K15	CLCN3	1182
HU	SIGEN	SUB	HUSIGENSUB07	Plate 7	K16	ABCC8	6833
HU	SIGEN	SUB	HUSIGENSUB07	Plate 7	K17	KCND1	3750
HU	SIGEN	SUB	HUSIGENSUB07	Plate 7	K18	KCNJ16	3773
HU	SIGEN	SUB	HUSIGENSUB07	Plate 7	K19	SLC9A1	6548
HU	SIGEN	SUB	HUSIGENSUB07	Plate 7	K20	CLCA2	9635
HU	SIGEN	SUB	HUSIGENSUB07	Plate 7	K21	CLIC4	25932
HU	SIGEN	SUB	HUSIGENSUB07	Plate 7	K22	TRPM8	79054
HU	SIGEN	SUB	HUSIGENSUB07	Plate 7	L03	KCNA4	3739
HU	SIGEN	SUB	HUSIGENSUB07	Plate 7	L04	CACNA1H	8912
HU	SIGEN	SUB	HUSIGENSUB07	Plate 7	L05	KCNB1	3745
HU	SIGEN	SUB	HUSIGENSUB07	Plate 7	L06	TRPV6	55503
HU	SIGEN	SUB	HUSIGENSUB07	Plate 7	L07	GABRA2	2555
HU	SIGEN	SUB	HUSIGENSUB07	Plate 7	L08	GABRE	2564
HU	SIGEN	SUB	HUSIGENSUB07	Plate 7	L09	SCN11A	11280
HU	SIGEN	SUB	HUSIGENSUB07	Plate 7	L10	KCTD7	154881
HU	SIGEN	SUB	HUSIGENSUB07	Plate 7	L11	GABRA3	2556
HU	SIGEN	SUB	HUSIGENSUB07	Plate 7	L12	KCNMB2	10242
HU	SIGEN	SUB	HUSIGENSUB07	Plate 7	L13	GRIN3B	116444
HU	SIGEN	SUB	HUSIGENSUB07	Plate 7	L14	KCNJ12	3768
HU	SIGEN	SUB	HUSIGENSUB07	Plate 7	L15	GRIN3A	116443
HU	SIGEN	SUB	HUSIGENSUB07	Plate 7	L16	P2RX2	22953
HU	SIGEN	SUB	HUSIGENSUB07	Plate 7	L17	KCNS1	3787
HU	SIGEN	SUB	HUSIGENSUB07	Plate 7	L18	SCN4A	6329
HU	SIGEN	SUB	HUSIGENSUB07	Plate 7	L19	KCNG2	26251
HU	SIGEN	SUB	HUSIGENSUB07	Plate 7	L20	GABRD	2563
HU	SIGEN	SUB	HUSIGENSUB07	Plate 7	L21	HCN1	348980
HU	SIGEN	SUB	HUSIGENSUB07	Plate 7	L22	KCNN4	3783
HU	SIGEN	SUB	HUSIGENSUB07	Plate 7	M03	CACNG4	27092
HU	SIGEN	SUB	HUSIGENSUB07	Plate 7	M04	CLCN1	1180
HU	SIGEN	SUB	HUSIGENSUB07	Plate 7	M05	KCNQ5	56479
HU	SIGEN	SUB	HUSIGENSUB07	Plate 7	M06	SCN1B	6324
HU	SIGEN	SUB	HUSIGENSUB07	Plate 7	M07	KCNG3	170850
HU	SIGEN	SUB	HUSIGENSUB07	Plate 7	M08	PKD1	5310
HU	SIGEN	SUB	HUSIGENSUB07	Plate 7	M09	KCNE2	9992
HU	SIGEN	SUB	HUSIGENSUB07	Plate 7	M10	KCNA6	3742
HU	SIGEN	SUB	HUSIGENSUB07	Plate 7	M11	NOX5	79400
HU	SIGEN	SUB	HUSIGENSUB07	Plate 7	M12	KCNT2	343450
HU	SIGEN	SUB	HUSIGENSUB07	Plate 7	M13	CHRNE	1145
HU	SIGEN	SUB	HUSIGENSUB07	Plate 7	M14	CATSPER3	347732
HU	SIGEN	SUB	HUSIGENSUB07	Plate 7	M15	KCNQ4	9132
HU	SIGEN	SUB	HUSIGENSUB07	Plate 7	M16	GABRR1	2569
HU	SIGEN	SUB	HUSIGENSUB07	Plate 7	M17	RYR3	6263
HU	SIGEN	SUB	HUSIGENSUB07	Plate 7	M18	CHRNA5	1138
HU	SIGEN	SUB	HUSIGENSUB07	Plate 7	M19	GABRR3	200959
HU	SIGEN	SUB	HUSIGENSUB07	Plate 7	M20	P2RX5	5026
HU	SIGEN	SUB	HUSIGENSUB07	Plate 7	M21	ITPR1	3708
HU	SIGEN	SUB	HUSIGENSUB07	Plate 7	M22	P2RX1	5023
HU	SIGEN	SUB	HUSIGENSUB07	Plate 7	N03	TPCN1	53373
HU	SIGEN	SUB	HUSIGENSUB07	Plate 7	N04	RYR2	6262
HU	SIGEN	SUB	HUSIGENSUB07	Plate 7	N05	PR1	140738
HU	SIGEN	SUB	HUSIGENSUB07	Plate 7	N06	CHRNA2	1135
HU	SIGEN	SUB	HUSIGENSUB07	Plate 7	N07	CLIC6	54102
HU	SIGEN	SUB	HUSIGENSUB07	Plate 7	N08	CNGA3	1261
HU	SIGEN	SUB	HUSIGENSUB07	Plate 7	N09	GABRA1	2554
HU	SIGEN	SUB	HUSIGENSUB07	Plate 7	N10	APXL	357
HU	SIGEN	SUB	HUSIGENSUB07	Plate 7	N11	CHRNA7	1139
HU	SIGEN	SUB	HUSIGENSUB07	Plate 7	N12	KCNK6	9424
HU	SIGEN	SUB	HUSIGENSUB07	Plate 7	N13	CLNS1A	1207
HU	SIGEN	SUB	HUSIGENSUB07	Plate 7	N14	FXYD3	5349
HU	SIGEN	SUB	HUSIGENSUB07	Plate 7	N15	ANXA7	310
HU	SIGEN	SUB	HUSIGENSUB07	Plate 7	N16	KCNV2	169522
HU	SIGEN	SUB	HUSIGENSUB07	Plate 7	N17	GLRA2	2742
HU	SIGEN	SUB	HUSIGENSUB07	Plate 7	N18	GMRP-1	84280
HU	SIGEN	SUB	HUSIGENSUB07	Plate 7	N19	CLCA3	9629
HU	SIGEN	SUB	HUSIGENSUB07	Plate 7	N20	TRPM3	80036
HU	SIGEN	SUB	HUSIGENSUB07	Plate 7	N21	CNGA1	1259
HU	SIGEN	SUB	HUSIGENSUB07	Plate 7	N22	GABRB2	2561
HU	SIGEN	SUB	HUSIGENSUB07	Plate 7	O03	KCNQ1	3784
HU	SIGEN	SUB	HUSIGENSUB07	Plate 7	O04	KCNK10	54207
HU	SIGEN	SUB	HUSIGENSUB07	Plate 7	O05	KCNK18	338567
HU	SIGEN	SUB	HUSIGENSUB07	Plate 7	O06	KCNJ15	3772
HU	SIGEN	SUB	HUSIGENSUB07	Plate 7	O07	SCN9A	6335
HU	SIGEN	SUB	HUSIGENSUB07	Plate 7	O08	HCN4	10021
HU	SIGEN	SUB	HUSIGENSUB07	Plate 7	O09	KCNJ3	3760
HU	SIGEN	SUB	HUSIGENSUB07	Plate 7	O10	CACNB3	784
HU	SIGEN	SUB	HUSIGENSUB07	Plate 7	O11	CUL5	8065
HU	SIGEN	SUB	HUSIGENSUB07	Plate 7	O12	KCNA2	3737
HU	SIGEN	SUB	HUSIGENSUB07	Plate 7	O13	SCN2A2	6326
HU	SIGEN	SUB	HUSIGENSUB07	Plate 7	O14	KCNB2	9312
HU	SIGEN	SUB	HUSIGENSUB07	Plate 7	O15	TRPC5	7224
HU	SIGEN	SUB	HUSIGENSUB07	Plate 7	O16	TRPV3	162514
HU	SIGEN	SUB	HUSIGENSUB07	Plate 7	O17	LGICZ	353174
HU	SIGEN	SUB	HUSIGENSUB07	Plate 7	O18	CACNA1F	778
HU	SIGEN	SUB	HUSIGENSUB07	Plate 7	O19	SNAP25	6616
HU	SIGEN	SUB	HUSIGENSUB07	Plate 7	O20	KCTD13	253980
HU	SIGEN	SUB	HUSIGENSUB07	Plate 7	O21	GRIN2D	2906
HU	SIGEN	SUB	HUSIGENSUB07	Plate 7	O22	GLRA1	2741

## Sheet: HUSIGENSUB08 gene list
Genre	Library	Subset	Stock_Plate_Barcode	Plate_ID	Well_ID	Gene_Symbol	Gene_ID
HU	SIGEN	SUB	HUSIGENSUB08	Plate 8	B03	KCNK13	56659
HU	SIGEN	SUB	HUSIGENSUB08	Plate 8	B04	KCNN1	3780
HU	SIGEN	SUB	HUSIGENSUB08	Plate 8	B05	KCTD2	23510
HU	SIGEN	SUB	HUSIGENSUB08	Plate 8	B06	GRINA	2907
HU	SIGEN	SUB	HUSIGENSUB08	Plate 8	B07	CNGA2	1260
HU	SIGEN	SUB	HUSIGENSUB08	Plate 8	B08	CATSPER2	117155
HU	SIGEN	SUB	HUSIGENSUB08	Plate 8	B09	MCOLN2	255231
HU	SIGEN	SUB	HUSIGENSUB09	Plate 8	B10	VDAC2	7417
HU	SIGEN	SUB	HUSIGENSUB10	Plate 8	B11	KCNA1	3736
HU	SIGEN	SUB	HUSIGENSUB11	Plate 8	B12	SCNN1D	6339
HU	SIGEN	SUB	HUSIGENSUB12	Plate 8	B13	KCNC4	3749
HU	SIGEN	SUB	HUSIGENSUB13	Plate 8	B14	GABRA5	2558
HU	SIGEN	SUB	HUSIGENSUB14	Plate 8	B15	KCNK12	56660
HU	SIGEN	SUB	HUSIGENSUB15	Plate 8	B16	GABRA6	2559
HU	SIGEN	SUB	HUSIGENSUB16	Plate 8	B17	TRPM5	29850
HU	SIGEN	SUB	HUSIGENSUB17	Plate 8	B18	KCNK5	8645
HU	SIGEN	SUB	HUSIGENSUB18	Plate 8	B19	MS4A2	2206
HU	SIGEN	SUB	HUSIGENSUB19	Plate 8	B20	CACNA1C	775
HU	SIGEN	SUB	HUSIGENSUB20	Plate 8	B21	SLC26A7	115111
HU	SIGEN	SUB	HUSIGENSUB21	Plate 8	B22	KCNK17	89822
HU	SIGEN	SUB	HUSIGENSUB22	Plate 8	C03	FXYD5	53827
HU	SIGEN	SUB	HUSIGENSUB23	Plate 8	C04	KCTD6	200845
HU	SIGEN	SUB	HUSIGENSUB24	Plate 8	C05	CACNA1G	8913
HU	SIGEN	SUB	HUSIGENSUB25	Plate 8	C06	KCNJ14	3770
HU	SIGEN	SUB	HUSIGENSUB26	Plate 8	C07	PKD2L1	9033
HU	SIGEN	SUB	HUSIGENSUB27	Plate 8	C08	GABRG3	2567
HU	SIGEN	SUB	HUSIGENSUB28	Plate 8	C09	GRIA2	2891
HU	SIGEN	SUB	HUSIGENSUB29	Plate 8	C10	KCND3	3752
HU	SIGEN	SUB	HUSIGENSUB30	Plate 8	C11	GRIK5	2901
HU	SIGEN	SUB	HUSIGENSUB31	Plate 8	C12	KCNN2	3781
HU	SIGEN	SUB	HUSIGENSUB32	Plate 8	C13	ACCN5	51802
HU	SIGEN	SUB	HUSIGENSUB33	Plate 8	C14	GRIN2C	2905
HU	SIGEN	SUB	HUSIGENSUB34	Plate 8	C15	CHRNA9	55584
HU	SIGEN	SUB	HUSIGENSUB35	Plate 8	C16	KCNE1L	23630
HU	SIGEN	SUB	HUSIGENSUB36	Plate 8	C17	NOLA1	54433
HU	SIGEN	SUB	HUSIGENSUB37	Plate 8	C18	KCNMB3	27094
HU	SIGEN	SUB	HUSIGENSUB38	Plate 8	C19	CACNG7	59284
HU	SIGEN	SUB	HUSIGENSUB39	Plate 8	C20	CHRNA1	1134
HU	SIGEN	SUB	HUSIGENSUB40	Plate 8	C21	TRPM1	4308
HU	SIGEN	SUB	HUSIGENSUB41	Plate 8	C22	KCNA5	3741
HU	SIGEN	SUB	HUSIGENSUB42	Plate 8	D03	KCNK7	10089
HU	SIGEN	SUB	HUSIGENSUB43	Plate 8	D04	CCT8L2	150160
HU	SIGEN	SUB	HUSIGENSUB44	Plate 8	D05	TNFAIP1	7126
HU	SIGEN	SUB	HUSIGENSUB45	Plate 8	D06	GRIN2A	2903
HU	SIGEN	SUB	HUSIGENSUB46	Plate 8	D07	SCN1A	6323
HU	SIGEN	SUB	HUSIGENSUB47	Plate 8	D08	AVEN	57099
HU	SIGEN	SUB	HUSIGENSUB48	Plate 8	D09	SCN3A	6328
HU	SIGEN	SUB	HUSIGENSUB49	Plate 8	D10	KCNC3	3748
HU	SIGEN	SUB	HUSIGENSUB50	Plate 8	D11	KCNAB3	9196
HU	SIGEN	SUB	HUSIGENSUB51	Plate 8	D12	P2RXL1	9127
HU	SIGEN	SUB	HUSIGENSUB52	Plate 8	D13	KCNA3	3738
HU	SIGEN	SUB	HUSIGENSUB53	Plate 8	D14	CATSPER1	117144
HU	SIGEN	SUB	HUSIGENSUB54	Plate 8	D15	KCNN3	3782
HU	SIGEN	SUB	HUSIGENSUB55	Plate 8	D16	GRIN2B	2904
HU	SIGEN	SUB	HUSIGENSUB56	Plate 8	D17	GABRQ	55879
HU	SIGEN	SUB	HUSIGENSUB57	Plate 8	D18	HTR3E	285242
HU	SIGEN	SUB	HUSIGENSUB58	Plate 8	D19	KCNAB2	8514
HU	SIGEN	SUB	HUSIGENSUB59	Plate 8	D20	MCOLN1	57192
HU	SIGEN	SUB	HUSIGENSUB60	Plate 8	D21	KCTD15	79047
HU	SIGEN	SUB	HUSIGENSUB61	Plate 8	D22	KCNH6	81033
HU	SIGEN	SUB	HUSIGENSUB62	Plate 8	E03	CACNB4	785
HU	SIGEN	SUB	HUSIGENSUB63	Plate 8	E04	KCNA10	3744
HU	SIGEN	SUB	HUSIGENSUB64	Plate 8	E05	SETD1A	9739
HU	SIGEN	SUB	HUSIGENSUB65	Plate 8	E06	SCN10A	6336
HU	SIGEN	SUB	HUSIGENSUB66	Plate 8	E07	KCNK3	3777
HU	SIGEN	SUB	HUSIGENSUB67	Plate 8	E08	CHRNA6	8973
HU	SIGEN	SUB	HUSIGENSUB68	Plate 8	E09	PKD2L2	27039
HU	SIGEN	SUB	HUSIGENSUB69	Plate 8	E10	GRIK3	2899
HU	SIGEN	SUB	HUSIGENSUB70	Plate 8	E11	ACCN1	40
HU	SIGEN	SUB	HUSIGENSUB71	Plate 8	E12	KCNJ9	3765
HU	SIGEN	SUB	HUSIGENSUB72	Plate 8	E13	CLCN2	1181
HU	SIGEN	SUB	HUSIGENSUB73	Plate 8	E14	TRPC6	7225
HU	SIGEN	SUB	HUSIGENSUB74	Plate 8	E15	KCNJ6	3763
HU	SIGEN	SUB	HUSIGENSUB75	Plate 8	E16	KCNT1	57582
HU	SIGEN	SUB	HUSIGENSUB76	Plate 8	E17	VDAC1	7416
HU	SIGEN	SUB	HUSIGENSUB77	Plate 8	E18	CACNG5	27091
HU	SIGEN	SUB	HUSIGENSUB78	Plate 8	E19	CLIC3	9022
HU	SIGEN	SUB	HUSIGENSUB79	Plate 8	E20	GRIA4	2893
HU	SIGEN	SUB	HUSIGENSUB80	Plate 8	E21	SCN3B	55800
HU	SIGEN	SUB	HUSIGENSUB81	Plate 8	E22	CLCN7	1186
HU	SIGEN	SUB	HUSIGENSUB82	Plate 8	F03	ACCN2	41
HU	SIGEN	SUB	HUSIGENSUB83	Plate 8	F04	SLC9A3	6550
HU	SIGEN	SUB	HUSIGENSUB84	Plate 8	F05	GABRG1	2565
HU	SIGEN	SUB	HUSIGENSUB85	Plate 8	F06	CHRNA3	1136
HU	SIGEN	SUB	HUSIGENSUB86	Plate 8	F07	KCNE3	10008
HU	SIGEN	SUB	HUSIGENSUB87	Plate 8	F08	GRIA1	2890
HU	SIGEN	SUB	HUSIGENSUB88	Plate 8	F09	KCNRG	283518
HU	SIGEN	SUB	HUSIGENSUB89	Plate 8	F10	KCNA7	3743
HU	SIGEN	SUB	HUSIGENSUB90	Plate 8	F11	SCN5A	6331
HU	SIGEN	SUB	HUSIGENSUB91	Plate 8	F12	GPM6A	2823
HU	SIGEN	SUB	HUSIGENSUB92	Plate 8	F13	CHRNB3	1142
HU	SIGEN	SUB	HUSIGENSUB93	Plate 8	F14	GABRB3	2562
HU	SIGEN	SUB	HUSIGENSUB94	Plate 8	F15	KCNQ3	3786
HU	SIGEN	SUB	HUSIGENSUB95	Plate 8	F16	SCNN1B	6338
HU	SIGEN	SUB	HUSIGENSUB96	Plate 8	F17	KCNF1	3754
HU	SIGEN	SUB	HUSIGENSUB97	Plate 8	F18	KCTD3	51133
HU	SIGEN	SUB	HUSIGENSUB98	Plate 8	F19	KCTD20	222658
HU	SIGEN	SUB	HUSIGENSUB99	Plate 8	F20	TRPM4	54795
HU	SIGEN	SUB	HUSIGENSUB100	Plate 8	F21	CACNG2	10369
HU	SIGEN	SUB	HUSIGENSUB101	Plate 8	F22	GABRA4	2557
HU	SIGEN	SUB	HUSIGENSUB102	Plate 8	G03	CHRNA4	1137
HU	SIGEN	SUB	HUSIGENSUB103	Plate 8	G04	CACNA2D2	9254
HU	SIGEN	SUB	HUSIGENSUB104	Plate 8	G05	KCNC2	3747
HU	SIGEN	SUB	HUSIGENSUB105	Plate 8	G06	PKDREJ	10343
HU	SIGEN	SUB	HUSIGENSUB106	Plate 8	G07	KCNJ8	3764
HU	SIGEN	SUB	HUSIGENSUB107	Plate 8	G08	CACNG6	59285
HU	SIGEN	SUB	HUSIGENSUB108	Plate 8	G09	CACNG8	59283
HU	SIGEN	SUB	HUSIGENSUB109	Plate 8	G10	GRID1	2894
HU	SIGEN	SUB	HUSIGENSUB110	Plate 8	G11	BSND	7809
HU	SIGEN	SUB	HUSIGENSUB111	Plate 8	G12	CHRNG	1146
HU	SIGEN	SUB	HUSIGENSUB112	Plate 8	G13	P2RX7	5027
HU	SIGEN	SUB	HUSIGENSUB113	Plate 8	G14	CACNA1I	8911
HU	SIGEN	SUB	HUSIGENSUB114	Plate 8	G15	FLJ14466	84876
HU	SIGEN	SUB	HUSIGENSUB115	Plate 8	G16	FXYD6	53826
HU	SIGEN	SUB	HUSIGENSUB116	Plate 8	G17	CLCN5	1184
HU	SIGEN	SUB	HUSIGENSUB117	Plate 8	G18	PKD1L2	114780
HU	SIGEN	SUB	HUSIGENSUB118	Plate 8	G19	GRIN1	2902
HU	SIGEN	SUB	HUSIGENSUB119	Plate 8	G20	KCTD14	65987
HU	SIGEN	SUB	HUSIGENSUB120	Plate 8	G21	KCNJ13	3769
HU	SIGEN	SUB	HUSIGENSUB121	Plate 8	G22	KCNK1	3775
HU	SIGEN	SUB	HUSIGENSUB122	Plate 8	H03	ABP1	26
HU	SIGEN	SUB	HUSIGENSUB123	Plate 8	H04	CACNG3	10368
HU	SIGEN	SUB	HUSIGENSUB124	Plate 8	H05	CACNA1A	773
HU	SIGEN	SUB	HUSIGENSUB125	Plate 8	H06	P2RX4	5025
HU	SIGEN	SUB	HUSIGENSUB126	Plate 8	H07	GABRB1	2560
HU	SIGEN	SUB	HUSIGENSUB127	Plate 8	H08	KCNMB4	27345
HU	SIGEN	SUB	HUSIGENSUB128	Plate 8	H09	KCNK9	51305
HU	SIGEN	SUB	HUSIGENSUB129	Plate 8	H10	KCNE1	3753
HU	SIGEN	SUB	HUSIGENSUB130	Plate 8	H11	NOX1	27035
HU	SIGEN	SUB	HUSIGENSUB131	Plate 8	H12	SCN7A	6332
HU	SIGEN	SUB	HUSIGENSUB132	Plate 8	H13	KCNAB1	7881
HU	SIGEN	SUB	HUSIGENSUB133	Plate 8	H14	KCNK15	60598
HU	SIGEN	SUB	HUSIGENSUB134	Plate 8	H15	FXYD4	53828
HU	SIGEN	SUB	HUSIGENSUB135	Plate 8	H16	KCNK16	83795
HU	SIGEN	SUB	HUSIGENSUB136	Plate 8	H17	KCTD4	386618
HU	SIGEN	SUB	HUSIGENSUB137	Plate 8	H18	KCNMB1	3779
HU	SIGEN	SUB	HUSIGENSUB138	Plate 8	H19	KCNIP1	30820
HU	SIGEN	SUB	HUSIGENSUB139	Plate 8	H20	HCN2	610
HU	SIGEN	SUB	HUSIGENSUB140	Plate 8	H21	KCNH5	27133
HU	SIGEN	SUB	HUSIGENSUB141	Plate 8	H22	CACNG1	786
HU	SIGEN	SUB	HUSIGENSUB142	Plate 8	I03	HTR3C	170572
HU	SIGEN	SUB	HUSIGENSUB143	Plate 8	I04	CLIC1	1192
HU	SIGEN	SUB	HUSIGENSUB144	Plate 8	I05	AQP7	364
HU	SIGEN	SUB	HUSIGENSUB145	Plate 8	I06	KCTD10	83892
HU	SIGEN	SUB	HUSIGENSUB146	Plate 8	I07	TOMM40	10452
HU	SIGEN	SUB	HUSIGENSUB147	Plate 8	I08	FXYD7	53822
HU	SIGEN	SUB	HUSIGENSUB148	Plate 8	I09	KCND2	3751
HU	SIGEN	SUB	HUSIGENSUB149	Plate 8	I10	CLCA4	22802
HU	SIGEN	SUB	HUSIGENSUB150	Plate 8	I11	KCNIP4	80333
HU	SIGEN	SUB	HUSIGENSUB151	Plate 8	I12	TSPO	706
HU	SIGEN	SUB	HUSIGENSUB152	Plate 8	I13	GABRR2	2570
HU	SIGEN	SUB	HUSIGENSUB153	Plate 8	I14	TRPA1	8989
HU	SIGEN	SUB	HUSIGENSUB154	Plate 8	I15	RYR1	6261
HU	SIGEN	SUB	HUSIGENSUB155	Plate 8	I16	CHRNB2	1141
HU	SIGEN	SUB	HUSIGENSUB156	Plate 8	I17	CACNA1E	777
HU	SIGEN	SUB	HUSIGENSUB157	Plate 8	I18	TRPV1	7442
HU	SIGEN	SUB	HUSIGENSUB158	Plate 8	I19	KCNH3	23416
HU	SIGEN	SUB	HUSIGENSUB159	Plate 8	I20	KCNJ10	3766
HU	SIGEN	SUB	HUSIGENSUB160	Plate 8	I21	STX1B2	112755
HU	SIGEN	SUB	HUSIGENSUB161	Plate 8	I22	CHRNB1	1140
HU	SIGEN	SUB	HUSIGENSUB162	Plate 8	J03	KCNG1	3755
HU	SIGEN	SUB	HUSIGENSUB163	Plate 8	J04	P2RX3	5024
HU	SIGEN	SUB	HUSIGENSUB164	Plate 8	J05	GRIK1	2897
HU	SIGEN	SUB	HUSIGENSUB165	Plate 8	J06	NID67	85027
HU	SIGEN	SUB	HUSIGENSUB166	Plate 8	J07	GLRA4	441509
HU	SIGEN	SUB	HUSIGENSUB167	Plate 8	J08	ABCC9	10060
HU	SIGEN	SUB	HUSIGENSUB168	Plate 8	J09	VDAC3	7419
HU	SIGEN	SUB	HUSIGENSUB169	Plate 8	J10	TPCN2	219931
HU	SIGEN	SUB	HUSIGENSUB170	Plate 8	J11	VMD2L3	144453
HU	SIGEN	SUB	HUSIGENSUB171	Plate 8	J12	ACCN3	9311
HU	SIGEN	SUB	HUSIGENSUB172	Plate 8	J13	VGCNL1	259232
HU	SIGEN	SUB	HUSIGENSUB173	Plate 8	J14	KCNU1	157855
HU	SIGEN	SUB	HUSIGENSUB174	Plate 8	J15	CACNA1D	776
HU	SIGEN	SUB	HUSIGENSUB175	Plate 8	J16	KCNIP2	30819
HU	SIGEN	SUB	HUSIGENSUB176	Plate 8	J17	SCN4B	6330
HU	SIGEN	SUB	HUSIGENSUB177	Plate 8	J18	GABRP	2568
HU	SIGEN	SUB	HUSIGENSUB178	Plate 8	J19	PKD1L3	342372
HU	SIGEN	SUB	HUSIGENSUB179	Plate 8	J20	HCN3	57657
HU	SIGEN	SUB	HUSIGENSUB180	Plate 8	J21	CACNA2D1	781
HU	SIGEN	SUB	HUSIGENSUB181	Plate 8	J22	CHRND	1144
HU	SIGEN	SUB	HUSIGENSUB182	Plate 8	K03	GRID2	2895
HU	SIGEN	SUB	HUSIGENSUB183	Plate 8	K04	CNGA4	1262
HU	SIGEN	SUB	HUSIGENSUB184	Plate 8	K05	GRIK4	2900
HU	SIGEN	SUB	HUSIGENSUB185	Plate 8	K06	CACNB2	783
HU	SIGEN	SUB	HUSIGENSUB186	Plate 8	K07	GLRB	2743
HU	SIGEN	SUB	HUSIGENSUB187	Plate 8	K08	KCNG4	93107
HU	SIGEN	SUB	HUSIGENSUB188	Plate 8	K09	TRPM2	7226
HU	SIGEN	SUB	HUSIGENSUB189	Plate 8	K10	MCLC	23155
HU	SIGEN	SUB	HUSIGENSUB190	Plate 8	K11	SLC9A2	6549
HU	SIGEN	SUB	HUSIGENSUB191	Plate 8	K12	CACNA2D3	55799
HU	SIGEN	SUB	HUSIGENSUB192	Plate 8	K13	KCNS2	3788
HU	SIGEN	SUB	HUSIGENSUB193	Plate 8	K14	SCNN1G	6340
HU	SIGEN	SUB	HUSIGENSUB194	Plate 8	K15	SCN8A	6334
HU	SIGEN	SUB	HUSIGENSUB195	Plate 8	K16	CACNA1S	779
HU	SIGEN	SUB	HUSIGENSUB196	Plate 8	K17	KCNK2	3776
HU	SIGEN	SUB	HUSIGENSUB197	Plate 8	K18	TTYH1	57348
HU	SIGEN	SUB	HUSIGENSUB198	Plate 8	K19	KCNC1	3746
HU	SIGEN	SUB	HUSIGENSUB199	Plate 8	K20	MGC15619	84329
HU	SIGEN	SUB	HUSIGENSUB200	Plate 8	K21	KCTD5	54442
HU	SIGEN	SUB	HUSIGENSUB201	Plate 8	K22	TRPV5	56302
HU	SIGEN	SUB	HUSIGENSUB202	Plate 8	L03	ITPR2	3709
HU	SIGEN	SUB	HUSIGENSUB203	Plate 8	L04	EDD1	51366
HU	SIGEN	SUB	HUSIGENSUB204	Plate 8	L05	ELK1	2002
HU	SIGEN	SUB	HUSIGENSUB205	Plate 8	L06	HIP2	3093
HU	SIGEN	SUB	HUSIGENSUB206	Plate 8	L07	CLCA1	1179
HU	SIGEN	SUB	HUSIGENSUB207	Plate 8	L08	HECTD1	25831
HU	SIGEN	SUB	HUSIGENSUB208	Plate 8	L09	CLIC5	53405
HU	SIGEN	SUB	HUSIGENSUB209	Plate 8	L10	UBE2T	29089
HU	SIGEN	SUB	HUSIGENSUB210	Plate 8	L11	CHRNB4	1143
HU	SIGEN	SUB	HUSIGENSUB211	Plate 8	L12	CDC34	997
HU	SIGEN	SUB	HUSIGENSUB212	Plate 8	L13	TRPC1	7220
HU	SIGEN	SUB	HUSIGENSUB213	Plate 8	L14	FLJ34154	283450
HU	SIGEN	SUB	HUSIGENSUB214	Plate 8	L15	GLRA3	8001
HU	SIGEN	SUB	HUSIGENSUB215	Plate 8	L16	DCUN1D1	54165
HU	SIGEN	SUB	HUSIGENSUB216	Plate 8	L17	CLCN4	1183
HU	SIGEN	SUB	HUSIGENSUB217	Plate 8	L18	CUL2	8453
HU	SIGEN	SUB	HUSIGENSUB218	Plate 8	L19	UBE2C	11065
HU	SIGEN	SUB	HUSIGENSUB219	Plate 8	L20	HERC3	8916
HU	SIGEN	SUB	HUSIGENSUB220	Plate 8	L21	SMURF1	57154
HU	SIGEN	SUB	HUSIGENSUB221	Plate 8	L22	UBE2W	55284
HU	SIGEN	SUB	HUSIGENSUB222	Plate 8	M03	UBE2V2	7336
HU	SIGEN	SUB	HUSIGENSUB223	Plate 8	M04	UBE2J2	118424
HU	SIGEN	SUB	HUSIGENSUB224	Plate 8	M05	DCUN1D5	84259
HU	SIGEN	SUB	HUSIGENSUB225	Plate 8	M06	HECW1	23072
HU	SIGEN	SUB	HUSIGENSUB226	Plate 8	M07	HERC2	8924
HU	SIGEN	SUB	HUSIGENSUB227	Plate 8	M08	UBE1L	7318
HU	SIGEN	SUB	HUSIGENSUB228	Plate 8	M09	UBE2N	7334
HU	SIGEN	SUB	HUSIGENSUB229	Plate 8	M10	UBE1	7317
HU	SIGEN	SUB	HUSIGENSUB230	Plate 8	M11	UBE2Z	65264
HU	SIGEN	SUB	HUSIGENSUB231	Plate 8	M12	HERC1	8925
HU	SIGEN	SUB	HUSIGENSUB232	Plate 8	M13	UBE2L3	7332
HU	SIGEN	SUB	HUSIGENSUB233	Plate 8	M14	HACE1	57531
HU	SIGEN	SUB	HUSIGENSUB234	Plate 8	M15	HERC5	51191
HU	SIGEN	SUB	HUSIGENSUB235	Plate 8	M16	CUL7	9820
HU	SIGEN	SUB	HUSIGENSUB236	Plate 8	M17	UBE2NL	389898
HU	SIGEN	SUB	HUSIGENSUB237	Plate 8	M18	UBE2S	27338
HU	SIGEN	SUB	HUSIGENSUB238	Plate 8	M19	DCUN1D3	123879
HU	SIGEN	SUB	HUSIGENSUB239	Plate 8	M20	CUL3	8452
HU	SIGEN	SUB	HUSIGENSUB240	Plate 8	M21	BIRC6	57448
HU	SIGEN	SUB	HUSIGENSUB241	Plate 8	M22	ITCH	83737
HU	SIGEN	SUB	HUSIGENSUB242	Plate 8	N03	HUWE1	10075
HU	SIGEN	SUB	HUSIGENSUB243	Plate 8	N04	UBE3B	89910
HU	SIGEN	SUB	HUSIGENSUB244	Plate 8	N05	CAND2	23066
HU	SIGEN	SUB	HUSIGENSUB245	Plate 8	N06	UBE2A	7319
HU	SIGEN	SUB	HUSIGENSUB246	Plate 8	N07	UBE2D3	7323
HU	SIGEN	SUB	HUSIGENSUB247	Plate 8	N08	UBE2E2	7325
HU	SIGEN	SUB	HUSIGENSUB248	Plate 8	N09	NEDD4	4734
HU	SIGEN	SUB	HUSIGENSUB249	Plate 8	N10	HECTD3	79654
HU	SIGEN	SUB	HUSIGENSUB250	Plate 8	N11	UBE1DC1	79876
HU	SIGEN	SUB	HUSIGENSUB251	Plate 8	N12	UBE2I	7329
HU	SIGEN	SUB	HUSIGENSUB252	Plate 8	N13	UBE2M	9040
HU	SIGEN	SUB	HUSIGENSUB253	Plate 8	N14	UBE2Q2	92912
HU	SIGEN	SUB	HUSIGENSUB254	Plate 8	N15	UEVLD	55293
HU	SIGEN	SUB	HUSIGENSUB255	Plate 8	N16	HERC6	55008
HU	SIGEN	SUB	HUSIGENSUB256	Plate 8	N17	UBE2F	140739
HU	SIGEN	SUB	HUSIGENSUB257	Plate 8	N18	WWP1	11059
HU	SIGEN	SUB	HUSIGENSUB258	Plate 8	N19	DCUN1D2	55208
HU	SIGEN	SUB	HUSIGENSUB259	Plate 8	N20	UBE2O	63893
HU	SIGEN	SUB	HUSIGENSUB260	Plate 8	N21	CUL1	8454
HU	SIGEN	SUB	HUSIGENSUB261	Plate 8	N22	UBE2V1	7335
HU	SIGEN	SUB	HUSIGENSUB262	Plate 8	O03	UBE2R2	54926
HU	SIGEN	SUB	HUSIGENSUB263	Plate 8	O04	UBE2D1	7321
HU	SIGEN	SUB	HUSIGENSUB264	Plate 8	O05	AKTIP	64400
HU	SIGEN	SUB	HUSIGENSUB265	Plate 8	O06	UBE3A	7337
HU	SIGEN	SUB	HUSIGENSUB266	Plate 8	O07	UBE2E1	7324
HU	SIGEN	SUB	HUSIGENSUB267	Plate 8	O08	TRIP12	9320
HU	SIGEN	SUB	HUSIGENSUB268	Plate 8	O09	UBE3C	9690
HU	SIGEN	SUB	HUSIGENSUB269	Plate 8	O10	HECTD2	143279
HU	SIGEN	SUB	HUSIGENSUB270	Plate 8	O11	TSG101	7251
HU	SIGEN	SUB	HUSIGENSUB271	Plate 8	O12	CUL4A	8451
HU	SIGEN	SUB	HUSIGENSUB272	Plate 8	O13	UBE2G2	7327
HU	SIGEN	SUB	HUSIGENSUB273	Plate 8	O14	HERC4	26091
HU	SIGEN	SUB	HUSIGENSUB274	Plate 8	O15	SMURF2	64750
HU	SIGEN	SUB	HUSIGENSUB275	Plate 8	O16	HECW2	57520
HU	SIGEN	SUB	HUSIGENSUB276	Plate 8	O17	NEDD4L	23327
HU	SIGEN	SUB	HUSIGENSUB277	Plate 8	O18	UBE2B	7320
HU	SIGEN	SUB	HUSIGENSUB278	Plate 8	O19	UBE1C	9039
HU	SIGEN	SUB	HUSIGENSUB279	Plate 8	O20	UBE2U	148581
HU	SIGEN	SUB	HUSIGENSUB280	Plate 8	O21	UBE2E3	10477
HU	SIGEN	SUB	HUSIGENSUB281	Plate 8	O22	KUA-UEV	387522

## Sheet: HUSIGENSUB09 gene list
Genre	Library	Subset	Stock_Plate_Barcode	Plate_ID	Well_ID	Gene_Symbol	Gene_ID
HU	SIGEN	SUB	HUSIGENSUB09	Plate 9	B03	TIP120A	55832
HU	SIGEN	SUB	HUSIGENSUB09	Plate 9	B04	UBE2H	7328
HU	SIGEN	SUB	HUSIGENSUB09	Plate 9	B05	KIAA0317	9870
HU	SIGEN	SUB	HUSIGENSUB09	Plate 9	B06	ARIH1	25820
HU	SIGEN	SUB	HUSIGENSUB09	Plate 9	B07	UBE2D4	51619
HU	SIGEN	SUB	HUSIGENSUB09	Plate 9	B08	UBE2D2	7322
HU	SIGEN	SUB	HUSIGENSUB09	Plate 9	B09	DCUN1D4	23142
HU	SIGEN	SUB	HUSIGENSUB09	Plate 9	B10	WWP2	11060
HU	SIGEN	SUB	HUSIGENSUB09	Plate 9	B11	CUL4B	8450
HU	SIGEN	SUB	HUSIGENSUB09	Plate 9	B12	C10ORF46	143384
HU	SIGEN	SUB	HUSIGENSUB09	Plate 9	B13	UBE2L6	9246
HU	SIGEN	SUB	HUSIGENSUB09	Plate 9	B14	UBE1L2	55236
HU	SIGEN	SUB	HUSIGENSUB09	Plate 9	B15	UBE2J1	51465
HU	SIGEN	SUB	HUSIGENSUB09	Plate 9	B16	FBXL15	79176
HU	SIGEN	SUB	HUSIGENSUB09	Plate 9	B17	FLJ25076	134111
HU	SIGEN	SUB	HUSIGENSUB09	Plate 9	B18	FBXW10	10517
HU	SIGEN	SUB	HUSIGENSUB09	Plate 9	B19	UBE2Q1	55585
HU	SIGEN	SUB	HUSIGENSUB09	Plate 9	B20	FBXO42	54455
HU	SIGEN	SUB	HUSIGENSUB09	Plate 9	B21	UBE2G1	7326
HU	SIGEN	SUB	HUSIGENSUB09	Plate 9	B22	ASB13	79754
HU	SIGEN	SUB	HUSIGENSUB09	Plate 9	C03	SPSB1	80176
HU	SIGEN	SUB	HUSIGENSUB09	Plate 9	C04	FBXO6	26270
HU	SIGEN	SUB	HUSIGENSUB09	Plate 9	C05	SPSB3	90864
HU	SIGEN	SUB	HUSIGENSUB09	Plate 9	C06	FBXO9	26268
HU	SIGEN	SUB	HUSIGENSUB09	Plate 9	C07	FBXO31	79791
HU	SIGEN	SUB	HUSIGENSUB09	Plate 9	C08	FBXL3P	26223
HU	SIGEN	SUB	HUSIGENSUB09	Plate 9	C09	SOCS3	9021
HU	SIGEN	SUB	HUSIGENSUB09	Plate 9	C10	FBXO3	26273
HU	SIGEN	SUB	HUSIGENSUB09	Plate 9	C11	FBXO15	201456
HU	SIGEN	SUB	HUSIGENSUB09	Plate 9	C12	FBXO22	26263
HU	SIGEN	SUB	HUSIGENSUB09	Plate 9	C13	NLRC5	84166
HU	SIGEN	SUB	HUSIGENSUB09	Plate 9	C14	CCNF	899
HU	SIGEN	SUB	HUSIGENSUB09	Plate 9	C15	FBXO18	84893
HU	SIGEN	SUB	HUSIGENSUB09	Plate 9	C16	LOC554251	554251
HU	SIGEN	SUB	HUSIGENSUB09	Plate 9	C17	FBXO21	23014
HU	SIGEN	SUB	HUSIGENSUB09	Plate 9	C18	FBXO30	84085
HU	SIGEN	SUB	HUSIGENSUB09	Plate 9	C19	FBXO40	51725
HU	SIGEN	SUB	HUSIGENSUB09	Plate 9	C20	FBXO17	115290
HU	SIGEN	SUB	HUSIGENSUB09	Plate 9	C21	SOCS6	9306
HU	SIGEN	SUB	HUSIGENSUB09	Plate 9	C22	FBXL8	55336
HU	SIGEN	SUB	HUSIGENSUB09	Plate 9	D03	ASB16	92591
HU	SIGEN	SUB	HUSIGENSUB09	Plate 9	D04	FBXW8	26259
HU	SIGEN	SUB	HUSIGENSUB09	Plate 9	D05	SPSB2	84727
HU	SIGEN	SUB	HUSIGENSUB09	Plate 9	D06	FBXO41	150726
HU	SIGEN	SUB	HUSIGENSUB09	Plate 9	D07	WDR71	80227
HU	SIGEN	SUB	HUSIGENSUB09	Plate 9	D08	SOCS5	9655
HU	SIGEN	SUB	HUSIGENSUB09	Plate 9	D09	FBXO11	80204
HU	SIGEN	SUB	HUSIGENSUB09	Plate 9	D10	FBXO7	25793
HU	SIGEN	SUB	HUSIGENSUB09	Plate 9	D11	FBXL14	144699
HU	SIGEN	SUB	HUSIGENSUB09	Plate 9	D12	FBXO25	26260
HU	SIGEN	SUB	HUSIGENSUB09	Plate 9	D13	LL0XNC01-237H1.1	282808
HU	SIGEN	SUB	HUSIGENSUB09	Plate 9	D14	FBXO24	26261
HU	SIGEN	SUB	HUSIGENSUB09	Plate 9	D15	FBXL19	54620
HU	SIGEN	SUB	HUSIGENSUB09	Plate 9	D16	WSB1	26118
HU	SIGEN	SUB	HUSIGENSUB09	Plate 9	D17	FBXL10	84678
HU	SIGEN	SUB	HUSIGENSUB09	Plate 9	D18	SOCS7	30837
HU	SIGEN	SUB	HUSIGENSUB09	Plate 9	D19	SKP2	6502
HU	SIGEN	SUB	HUSIGENSUB09	Plate 9	D20	ASB12	142689
HU	SIGEN	SUB	HUSIGENSUB09	Plate 9	D21	LRRC29	26231
HU	SIGEN	SUB	HUSIGENSUB09	Plate 9	D22	ASB9	140462
HU	SIGEN	SUB	HUSIGENSUB09	Plate 9	E03	FBXO4	26272
HU	SIGEN	SUB	HUSIGENSUB09	Plate 9	E04	ASB14	142686
HU	SIGEN	SUB	HUSIGENSUB09	Plate 9	E05	FBXL13	222235
HU	SIGEN	SUB	HUSIGENSUB09	Plate 9	E06	FBXO5	26271
HU	SIGEN	SUB	HUSIGENSUB09	Plate 9	E07	ASB11	140456
HU	SIGEN	SUB	HUSIGENSUB09	Plate 9	E08	FBXL17	64839
HU	SIGEN	SUB	HUSIGENSUB09	Plate 9	E09	RAB40A	142684
HU	SIGEN	SUB	HUSIGENSUB09	Plate 9	E10	ASB5	140458
HU	SIGEN	SUB	HUSIGENSUB09	Plate 9	E11	FBXL2	25827
HU	SIGEN	SUB	HUSIGENSUB09	Plate 9	E12	CISH	1154
HU	SIGEN	SUB	HUSIGENSUB09	Plate 9	E13	FBXO2	26232
HU	SIGEN	SUB	HUSIGENSUB09	Plate 9	E14	BTRC	8945
HU	SIGEN	SUB	HUSIGENSUB09	Plate 9	E15	FBXL7	23194
HU	SIGEN	SUB	HUSIGENSUB09	Plate 9	E16	ASB18	401036
HU	SIGEN	SUB	HUSIGENSUB09	Plate 9	E17	FBXL11	22992
HU	SIGEN	SUB	HUSIGENSUB09	Plate 9	E18	FBXL20	84961
HU	SIGEN	SUB	HUSIGENSUB09	Plate 9	E19	WSB2	55884
HU	SIGEN	SUB	HUSIGENSUB09	Plate 9	E20	SOCS2	8835
HU	SIGEN	SUB	HUSIGENSUB09	Plate 9	E21	FBXO16	157574
HU	SIGEN	SUB	HUSIGENSUB09	Plate 9	E22	FBXW11	23291
HU	SIGEN	SUB	HUSIGENSUB09	Plate 9	F03	ASB6	140459
HU	SIGEN	SUB	HUSIGENSUB09	Plate 9	F04	RAB40C	57799
HU	SIGEN	SUB	HUSIGENSUB09	Plate 9	F05	FBXO28	23219
HU	SIGEN	SUB	HUSIGENSUB09	Plate 9	F06	FBXW2	26190
HU	SIGEN	SUB	HUSIGENSUB09	Plate 9	F07	FBXO46	23403
HU	SIGEN	SUB	HUSIGENSUB09	Plate 9	F08	LOC342897	342897
HU	SIGEN	SUB	HUSIGENSUB09	Plate 9	F09	ASB8	140461
HU	SIGEN	SUB	HUSIGENSUB09	Plate 9	F10	FBXL18	80028
HU	SIGEN	SUB	HUSIGENSUB09	Plate 9	F11	FBXW9	84261
HU	SIGEN	SUB	HUSIGENSUB09	Plate 9	F12	LOC652759	652759
HU	SIGEN	SUB	HUSIGENSUB09	Plate 9	F13	FBXL12	54850
HU	SIGEN	SUB	HUSIGENSUB09	Plate 9	F14	TULP4	56995
HU	SIGEN	SUB	HUSIGENSUB09	Plate 9	F15	FBXL16	146330
HU	SIGEN	SUB	HUSIGENSUB09	Plate 9	F16	FBXO8	26269
HU	SIGEN	SUB	HUSIGENSUB09	Plate 9	F17	FBXO27	126433
HU	SIGEN	SUB	HUSIGENSUB09	Plate 9	F18	FBXO38	81545
HU	SIGEN	SUB	HUSIGENSUB09	Plate 9	F19	FBXO43	286151
HU	SIGEN	SUB	HUSIGENSUB09	Plate 9	F20	FBXW12	285231
HU	SIGEN	SUB	HUSIGENSUB09	Plate 9	F21	LOC200933	200933
HU	SIGEN	SUB	HUSIGENSUB09	Plate 9	F22	FBXL6	26233
HU	SIGEN	SUB	HUSIGENSUB09	Plate 9	G03	FBXL4	26235
HU	SIGEN	SUB	HUSIGENSUB09	Plate 9	G04	SPSB4	92369
HU	SIGEN	SUB	HUSIGENSUB09	Plate 9	G05	SHFM3	6468
HU	SIGEN	SUB	HUSIGENSUB09	Plate 9	G06	FBXL5	26234
HU	SIGEN	SUB	HUSIGENSUB09	Plate 9	G07	FBXO47	494188
HU	SIGEN	SUB	HUSIGENSUB09	Plate 9	G08	FBXO34	55030
HU	SIGEN	SUB	HUSIGENSUB09	Plate 9	G09	ASB17	127247
HU	SIGEN	SUB	HUSIGENSUB09	Plate 9	G10	ASB1	51665
HU	SIGEN	SUB	HUSIGENSUB09	Plate 9	G11	ASB3	51130
HU	SIGEN	SUB	HUSIGENSUB09	Plate 9	G12	FBXL22	283807
HU	SIGEN	SUB	HUSIGENSUB09	Plate 9	G13	FBXO44	93611
HU	SIGEN	SUB	HUSIGENSUB09	Plate 9	G14	ASB2	51676
HU	SIGEN	SUB	HUSIGENSUB09	Plate 9	G15	ASB7	140460
HU	SIGEN	SUB	HUSIGENSUB09	Plate 9	G16	FBXL3A	26224
HU	SIGEN	SUB	HUSIGENSUB09	Plate 9	G17	NEURL2	140825
HU	SIGEN	SUB	HUSIGENSUB09	Plate 9	G18	FBXO36	130888
HU	SIGEN	SUB	HUSIGENSUB09	Plate 9	G19	FBXO32	114907
HU	SIGEN	SUB	HUSIGENSUB09	Plate 9	G20	FBXW7	55294
HU	SIGEN	SUB	HUSIGENSUB09	Plate 9	G21	ASB15	142685
HU	SIGEN	SUB	HUSIGENSUB09	Plate 9	G22	FBXW5	54461
HU	SIGEN	SUB	HUSIGENSUB09	Plate 9	H03	FBXO39	162517
HU	SIGEN	SUB	HUSIGENSUB09	Plate 9	H04	MDM2	4193
HU	SIGEN	SUB	HUSIGENSUB09	Plate 9	H05	FBXO10	26267
HU	SIGEN	SUB	HUSIGENSUB09	Plate 9	H06	PHF7	51533
HU	SIGEN	SUB	HUSIGENSUB09	Plate 9	H07	SOCS4	122809
HU	SIGEN	SUB	HUSIGENSUB09	Plate 9	H08	TRIM39	56658
HU	SIGEN	SUB	HUSIGENSUB09	Plate 9	H09	ASB10	136371
HU	SIGEN	SUB	HUSIGENSUB09	Plate 9	H10	TRIM41	90933
HU	SIGEN	SUB	HUSIGENSUB09	Plate 9	H11	RAB40B	10966
HU	SIGEN	SUB	HUSIGENSUB09	Plate 9	H12	KIAA1718	80853
HU	SIGEN	SUB	HUSIGENSUB09	Plate 9	H13	LOC440456	440456
HU	SIGEN	SUB	HUSIGENSUB09	Plate 9	H14	RNF32	140545
HU	SIGEN	SUB	HUSIGENSUB09	Plate 9	H15	ASB4	51666
HU	SIGEN	SUB	HUSIGENSUB09	Plate 9	H16	INTS12	57117
HU	SIGEN	SUB	HUSIGENSUB09	Plate 9	H17	SOCS1	8651
HU	SIGEN	SUB	HUSIGENSUB09	Plate 9	H18	ZNF592	9640
HU	SIGEN	SUB	HUSIGENSUB09	Plate 9	H19	FBXO33	254170
HU	SIGEN	SUB	HUSIGENSUB09	Plate 9	H20	LOC92312	92312
HU	SIGEN	SUB	HUSIGENSUB09	Plate 9	H21	FLJ10916	55258
HU	SIGEN	SUB	HUSIGENSUB09	Plate 9	H22	PRPF19	27339
HU	SIGEN	SUB	HUSIGENSUB09	Plate 9	I03	RBX1	9978
HU	SIGEN	SUB	HUSIGENSUB09	Plate 9	I04	LOC642678	642678
HU	SIGEN	SUB	HUSIGENSUB09	Plate 9	I05	LOC653111	653111
HU	SIGEN	SUB	HUSIGENSUB09	Plate 9	I06	2015-03-08	220972
HU	SIGEN	SUB	HUSIGENSUB09	Plate 9	I07	HRC	3270
HU	SIGEN	SUB	HUSIGENSUB09	Plate 9	I08	PHF20L1	51105
HU	SIGEN	SUB	HUSIGENSUB09	Plate 9	I09	MYCBP2	23077
HU	SIGEN	SUB	HUSIGENSUB09	Plate 9	I10	RNF152	220441
HU	SIGEN	SUB	HUSIGENSUB09	Plate 9	I11	PRICKLE1	144165
HU	SIGEN	SUB	HUSIGENSUB09	Plate 9	I12	RFWD2	64326
HU	SIGEN	SUB	HUSIGENSUB09	Plate 9	I13	CBL	867
HU	SIGEN	SUB	HUSIGENSUB09	Plate 9	I14	RSPRY1	89970
HU	SIGEN	SUB	HUSIGENSUB09	Plate 9	I15	CHD5	26038
HU	SIGEN	SUB	HUSIGENSUB09	Plate 9	I16	UNKL	64718
HU	SIGEN	SUB	HUSIGENSUB09	Plate 9	I17	RNF180	285671
HU	SIGEN	SUB	HUSIGENSUB09	Plate 9	I18	MID2	11043
HU	SIGEN	SUB	HUSIGENSUB09	Plate 9	I19	PHF21A	51317
HU	SIGEN	SUB	HUSIGENSUB09	Plate 9	I20	MLLT6	4302
HU	SIGEN	SUB	HUSIGENSUB09	Plate 9	I21	TRIM6-TRIM34	445372
HU	SIGEN	SUB	HUSIGENSUB09	Plate 9	I22	ZMYND11	10771
HU	SIGEN	SUB	HUSIGENSUB09	Plate 9	J03	BIRC3	330
HU	SIGEN	SUB	HUSIGENSUB09	Plate 9	J04	RNF123	63891
HU	SIGEN	SUB	HUSIGENSUB09	Plate 9	J05	MIB2	142678
HU	SIGEN	SUB	HUSIGENSUB09	Plate 9	J06	PHF11	51131
HU	SIGEN	SUB	HUSIGENSUB09	Plate 9	J07	TRIM62	55223
HU	SIGEN	SUB	HUSIGENSUB09	Plate 9	J08	TRIM60	166655
HU	SIGEN	SUB	HUSIGENSUB09	Plate 9	J09	RNF125	54941
HU	SIGEN	SUB	HUSIGENSUB09	Plate 9	J10	TRIM8	81603
HU	SIGEN	SUB	HUSIGENSUB09	Plate 9	J11	BMI1	648
HU	SIGEN	SUB	HUSIGENSUB09	Plate 9	J12	RNF122	79845
HU	SIGEN	SUB	HUSIGENSUB09	Plate 9	J13	PHF20	51230
HU	SIGEN	SUB	HUSIGENSUB09	Plate 9	J14	RNF39	80352
HU	SIGEN	SUB	HUSIGENSUB09	Plate 9	J15	ZNF313	55905
HU	SIGEN	SUB	HUSIGENSUB09	Plate 9	J16	RNF12	51132
HU	SIGEN	SUB	HUSIGENSUB09	Plate 9	J17	RNF185	91445
HU	SIGEN	SUB	HUSIGENSUB09	Plate 9	J18	RNF135	84282
HU	SIGEN	SUB	HUSIGENSUB09	Plate 9	J19	ZNRF3	84133
HU	SIGEN	SUB	HUSIGENSUB09	Plate 9	J20	ZNRF2	223082
HU	SIGEN	SUB	HUSIGENSUB09	Plate 9	J21	JARID1B	10765
HU	SIGEN	SUB	HUSIGENSUB09	Plate 9	J22	RKHD1	399664
HU	SIGEN	SUB	HUSIGENSUB09	Plate 9	K03	TRIM67	440730
HU	SIGEN	SUB	HUSIGENSUB09	Plate 9	K04	PHF17	79960
HU	SIGEN	SUB	HUSIGENSUB09	Plate 9	K05	LOC644006	644006
HU	SIGEN	SUB	HUSIGENSUB09	Plate 9	K06	TRIM42	287015
HU	SIGEN	SUB	HUSIGENSUB09	Plate 9	K07	PHF6	84295
HU	SIGEN	SUB	HUSIGENSUB09	Plate 9	K08	BAHD1	22893
HU	SIGEN	SUB	HUSIGENSUB09	Plate 9	K09	TRIM63	84676
HU	SIGEN	SUB	HUSIGENSUB09	Plate 9	K10	WDR24	84219
HU	SIGEN	SUB	HUSIGENSUB09	Plate 9	K11	RFPL4B	442247
HU	SIGEN	SUB	HUSIGENSUB09	Plate 9	K12	DTX4	23220
HU	SIGEN	SUB	HUSIGENSUB09	Plate 9	K13	PDZRN3	23024
HU	SIGEN	SUB	HUSIGENSUB09	Plate 9	K14	TRIM26	7726
HU	SIGEN	SUB	HUSIGENSUB09	Plate 9	K15	C6ORF49	29964
HU	SIGEN	SUB	HUSIGENSUB09	Plate 9	K16	PHF21B	112885
HU	SIGEN	SUB	HUSIGENSUB09	Plate 9	K17	PHF5A	84844
HU	SIGEN	SUB	HUSIGENSUB09	Plate 9	K18	2015-03-04	57574
HU	SIGEN	SUB	HUSIGENSUB09	Plate 9	K19	C20ORF18	10616
HU	SIGEN	SUB	HUSIGENSUB09	Plate 9	K20	ANKIB1	54467
HU	SIGEN	SUB	HUSIGENSUB09	Plate 9	K21	TRIM75	391714
HU	SIGEN	SUB	HUSIGENSUB09	Plate 9	K22	OIT3	170392
HU	SIGEN	SUB	HUSIGENSUB09	Plate 9	L03	MGRN1	23295
HU	SIGEN	SUB	HUSIGENSUB09	Plate 9	L04	SH3RF2	153769
HU	SIGEN	SUB	HUSIGENSUB09	Plate 9	L05	RNF7	9616
HU	SIGEN	SUB	HUSIGENSUB09	Plate 9	L06	PCGF3	10336
HU	SIGEN	SUB	HUSIGENSUB09	Plate 9	L07	WDSUB1	151525
HU	SIGEN	SUB	HUSIGENSUB09	Plate 9	L08	RNF8	9025
HU	SIGEN	SUB	HUSIGENSUB09	Plate 9	L09	PCGF1	84759
HU	SIGEN	SUB	HUSIGENSUB09	Plate 9	L10	RNF38	152006
HU	SIGEN	SUB	HUSIGENSUB09	Plate 9	L11	TRIM3	10612
HU	SIGEN	SUB	HUSIGENSUB09	Plate 9	L12	TRIM15	89870
HU	SIGEN	SUB	HUSIGENSUB09	Plate 9	L13	ZNF645	158506
HU	SIGEN	SUB	HUSIGENSUB09	Plate 9	L14	IRF2BP1	26145
HU	SIGEN	SUB	HUSIGENSUB09	Plate 9	L15	RNF5	6048
HU	SIGEN	SUB	HUSIGENSUB09	Plate 9	L16	MLL2	8085
HU	SIGEN	SUB	HUSIGENSUB09	Plate 9	L17	PHF15	23338
HU	SIGEN	SUB	HUSIGENSUB09	Plate 9	L18	PARC	23113
HU	SIGEN	SUB	HUSIGENSUB09	Plate 9	L19	BRCA1	672
HU	SIGEN	SUB	HUSIGENSUB09	Plate 9	L20	HR	55806
HU	SIGEN	SUB	HUSIGENSUB09	Plate 9	L21	ZFAND6	54469
HU	SIGEN	SUB	HUSIGENSUB09	Plate 9	L22	PHF23	79142
HU	SIGEN	SUB	HUSIGENSUB09	Plate 9	M03	RNF25	64320
HU	SIGEN	SUB	HUSIGENSUB09	Plate 9	M04	VPS41	27072
HU	SIGEN	SUB	HUSIGENSUB09	Plate 9	M05	PHF13	148479
HU	SIGEN	SUB	HUSIGENSUB09	Plate 9	M06	UBE4B	10277
HU	SIGEN	SUB	HUSIGENSUB09	Plate 9	M07	DTX3L	151636
HU	SIGEN	SUB	HUSIGENSUB09	Plate 9	M08	CCL20	6364
HU	SIGEN	SUB	HUSIGENSUB09	Plate 9	M09	MKRN3	7681
HU	SIGEN	SUB	HUSIGENSUB09	Plate 9	M10	RNF141	50862
HU	SIGEN	SUB	HUSIGENSUB09	Plate 9	M11	LINCR	93082
HU	SIGEN	SUB	HUSIGENSUB09	Plate 9	M12	WHSC1L1	54904
HU	SIGEN	SUB	HUSIGENSUB09	Plate 9	M13	PHF12	57649
HU	SIGEN	SUB	HUSIGENSUB09	Plate 9	M14	2015-03-02	51257
HU	SIGEN	SUB	HUSIGENSUB09	Plate 9	M15	MID1	4281
HU	SIGEN	SUB	HUSIGENSUB09	Plate 9	M16	NDP52	10241
HU	SIGEN	SUB	HUSIGENSUB09	Plate 9	M17	TRIM14	9830
HU	SIGEN	SUB	HUSIGENSUB09	Plate 9	M18	UBR2	23304
HU	SIGEN	SUB	HUSIGENSUB09	Plate 9	M19	RUFY1	80230
HU	SIGEN	SUB	HUSIGENSUB09	Plate 9	M20	TRIM2	23321
HU	SIGEN	SUB	HUSIGENSUB09	Plate 9	M21	ZNF330	27309
HU	SIGEN	SUB	HUSIGENSUB09	Plate 9	M22	RNF103	7844
HU	SIGEN	SUB	HUSIGENSUB09	Plate 9	N03	TRIML1	339976
HU	SIGEN	SUB	HUSIGENSUB09	Plate 9	N04	TRIM22	10346
HU	SIGEN	SUB	HUSIGENSUB09	Plate 9	N05	TOPORS	10210
HU	SIGEN	SUB	HUSIGENSUB09	Plate 9	N06	RNF31	55072
HU	SIGEN	SUB	HUSIGENSUB09	Plate 9	N07	WHSC1	7468
HU	SIGEN	SUB	HUSIGENSUB09	Plate 9	N08	RNF166	115992
HU	SIGEN	SUB	HUSIGENSUB09	Plate 9	N09	TRIM17	51127
HU	SIGEN	SUB	HUSIGENSUB09	Plate 9	N10	LOC649055	649055
HU	SIGEN	SUB	HUSIGENSUB09	Plate 9	N11	TRIM33	51592
HU	SIGEN	SUB	HUSIGENSUB09	Plate 9	N12	RNF168	165918
HU	SIGEN	SUB	HUSIGENSUB09	Plate 9	N13	RC3H2	54542
HU	SIGEN	SUB	HUSIGENSUB09	Plate 9	N14	LOC399937	399937
HU	SIGEN	SUB	HUSIGENSUB09	Plate 9	N15	LOC643904	643904
HU	SIGEN	SUB	HUSIGENSUB09	Plate 9	N16	TRIM43	129868
HU	SIGEN	SUB	HUSIGENSUB09	Plate 9	N17	TRIM40	135644
HU	SIGEN	SUB	HUSIGENSUB09	Plate 9	N18	ZNF179	7732
HU	SIGEN	SUB	HUSIGENSUB09	Plate 9	N19	RFPL2	10739
HU	SIGEN	SUB	HUSIGENSUB09	Plate 9	N20	RAD18	56852
HU	SIGEN	SUB	HUSIGENSUB09	Plate 9	N21	PHF16	9767
HU	SIGEN	SUB	HUSIGENSUB09	Plate 9	N22	STUB1	10273
HU	SIGEN	SUB	HUSIGENSUB09	Plate 9	O03	2015-03-06	10299
HU	SIGEN	SUB	HUSIGENSUB09	Plate 9	O04	TRIM37	4591
HU	SIGEN	SUB	HUSIGENSUB09	Plate 9	O05	BARD1	580
HU	SIGEN	SUB	HUSIGENSUB09	Plate 9	O06	BIRC7	79444
HU	SIGEN	SUB	HUSIGENSUB09	Plate 9	O07	RCHY1	25898
HU	SIGEN	SUB	HUSIGENSUB09	Plate 9	O08	CBLB	868
HU	SIGEN	SUB	HUSIGENSUB09	Plate 9	O09	TRIP	10293
HU	SIGEN	SUB	HUSIGENSUB09	Plate 9	O10	RNF6	6049
HU	SIGEN	SUB	HUSIGENSUB09	Plate 9	O11	TRIM7	81786
HU	SIGEN	SUB	HUSIGENSUB09	Plate 9	O12	RNF144	9781
HU	SIGEN	SUB	HUSIGENSUB09	Plate 9	O13	LMO6	4007
HU	SIGEN	SUB	HUSIGENSUB09	Plate 9	O14	LONRF1	91694
HU	SIGEN	SUB	HUSIGENSUB09	Plate 9	O15	TRIM52	84851
HU	SIGEN	SUB	HUSIGENSUB09	Plate 9	O16	TRIM55	84675
HU	SIGEN	SUB	HUSIGENSUB09	Plate 9	O17	CBLC	23624
HU	SIGEN	SUB	HUSIGENSUB09	Plate 9	O18	BRPF3	27154
HU	SIGEN	SUB	HUSIGENSUB09	Plate 9	O19	RNF44	22838
HU	SIGEN	SUB	HUSIGENSUB09	Plate 9	O20	RFFL	117584
HU	SIGEN	SUB	HUSIGENSUB09	Plate 9	O21	MLL3	58508
HU	SIGEN	SUB	HUSIGENSUB09	Plate 9	O22	LRSAM1	90678

[truncated: 1 more sheets: HUSIGENSUB10 gene list]
